# Supplementary material for: Genome sequencing of two Neorhizobium galegae strains reveals a noeT gene responsible for the unusual acetylation of the nodulation factors
Source: BMC Genomics. 2014 Jun 19;15(1):500. doi: 10.1186/1471-2164-15-500 (PMC4085339; doi:10.1186/1471-2164-15-500)
Supplement: Supplementary file 3 — Additional file 3: Lists of all genes predicted in the genomes of N. galegae strains HAMBI 540 T and HAMBI 1141. (XLSX 580 KB) [file 12864_2014_6200_MOESM3_ESM.xlsx]

## Sheet: HAMBI540_genes
		Position
Locus_tag	Gene_description	Start	Stop	Strand
RG540_CH00010	Chromosomal replication initiator protein DnaA	100	1566	+
RG540_CH00020	Amino acid exporter	1572	2189	+
RG540_CH00030	Tellurite resistance protein-related protein	2199	2792	+
RG540_CH00040	Coproporphyrinogen dehydrogenase	2804	3997	-
RG540_CH00050	Non-canonical purine NTP pyrophosphatase	4004	4648	-
RG540_CH00060	Glyoxalase family protein	4657	5064	-
RG540_CH00070	TRNA nucleotidyltransferase	5083	5799	-
RG540_CH00080	Heat-inducible transcription repressor HrcA	5976	7055	+
RG540_CH00090	Heat shock protein GrpE	7173	7814	+
RG540_CH00100	PTS IIA-like nitrogen-regulatory protein PtsN	8017	8481	-
RG540_CH00110	Sigma 54 modulation protein/ribosomal protein S30EA	8559	9134	-
RG540_CH00120	RNA polymerase sigma-54 factor RpoN1	9383	10939	-
RG540_CH00130	Probable ABC transporter ATP-binding protein in ntrA/rpoN 5'region	11131	11937	-
RG540_CH00140	OstA family protein	11950	12504	-
RG540_CH00150	Hypothetical protein	12517	13185	-
RG540_CH00160	Signal peptide peptidase SppA, 36K type	13391	14347	+
RG540_CH00170	Integration host factor subunit BetA	14374	14673	+
RG540_CH00180	Hypothetical protein	14775	15110	+
RG540_CH00190	Carbon monoxide dehydrogenase subunit G	15127	15582	-
RG540_CH00200	SAM dependent methyltransferase	15710	16867	+
RG540_CH00210	TRNA/rRNA methyltransferase (SpoU)	16864	17724	+
RG540_CH00220	Lipoprotein signal peptidase	17721	18212	+
RG540_CH00230	Putative Sensor histidine kinase with PAS and Response regulator receiver domains	18333	20048	+
RG540_CH00240	Ornithine-acyl[acyl carrier protein] N-acyltransferase	20148	21020	+
RG540_CH00250	Prevent-host-death family protein	21017	21322	-
RG540_CH00260	NADP-dependent malic enzyme	21392	23689	-
RG540_CH00270	DNA mismatch repair protein MutS	23803	26535	+
RG540_CH00280	Transcriptional regulator, AraC/XylS family	26689	27720	+
RG540_CH00290	Uridylyltransferase	27832	30669	+
RG540_CH00300	Integral membrane protein MviN	30694	32262	+
RG540_CH00310	Peptidase M15A	32259	32699	-
RG540_CH00320	Glyoxalase/Bleomycin resistance /Dioxygenase superfamily protein	33072	33479	+
RG540_CH00330	Tryptophan--tRNA ligase	33568	34632	+
RG540_CH00340	UspA domain-containing protein	34768	35247	+
RG540_CH00350	NifU domain protein	35363	35929	+
RG540_CH00360	Glycoprotease metalloprotease	35948	36613	+
RG540_CH00370	Hypothetical protein	36610	37125	+
RG540_CH00380	Ferric uptake regulation protein	37167	37595	+
RG540_CH00390	Phospholipid/glycerol acyltransferase	37592	38395	+
RG540_CH00400	TRNA-i(6)A37 methylthiotransferase	38439	39851	+
RG540_CH00410	Phosphate starvation inducible protein	39877	40932	+
RG540_CH00420	Probable rRNA maturation factor	40951	41460	+
RG540_CH00430	CBS domain-containing protein	41470	42654	+
RG540_CH00440	Apolipoprotein N-acyltransferase	42752	44353	+
RG540_CH00450	Uncharacterized HTH-type transcriptional regulator R00410	44506	44922	+
RG540_CH00460	S-adenosylmethionine synthase	45107	46366	+
RG540_CH00470	TRNA(m7G46)-methyltransferase	46451	47152	+
RG540_CH00480	Uncharacterized small protein	47157	47414	-
RG540_CH00490	Small heat shock protein HspH	47459	47887	-
RG540_CH00500	Inosine/uridine-preferring nucleoside hydrolase	48084	49025	+
RG540_CH00510	Ribokinase	49189	50088	-
RG540_CH00520	RmuC domain protein	50139	51344	-
RG540_CH00530	Peptide deformylase	51456	51971	+
RG540_CH00540	Methionyl-tRNA formyltransferase	52030	52965	+
RG540_CH00550	TRNA pseudouridine(38-40) synthase	52965	53729	+
RG540_CH00560	Hypothetical protein	53743	54339	-
RG540_CH00570	Hypothetical protein	54373	54993	-
RG540_CH00580	Succinyl-diaminopimelate desuccinylase	54977	56173	-
RG540_CH00590	Hypothetical protein	56183	57037	-
RG540_CH00600	TIGR00730 family protein	57174	58040	+
RG540_CH00610	Calcium-binding EF-hand-containing protein	58113	58769	-
RG540_CH00620	Pyrimidine 5'-nucleotidase	58879	59697	-
RG540_CH00630	EamA-like transporter family	59698	60600	+
RG540_CH00640	PEP phosphonomutase	60673	61446	+
RG540_CH00650	Acetylglutamate kinase	61466	62353	-
RG540_CH00660	Secreted/surface protein with fasciclin-like repeats	62704	63261	+
RG540_CH00670	Probable GTP-binding protein EngB	63347	64006	-
RG540_CH00680	Membrane integrase YidC	64147	65952	-
RG540_CH00690	Ribonuclease P protein component	65952	66344	-
RG540_CH00700	Chemoreceptor methyl-accepting chemotaxis transmembrane protein	66997	69024	+
RG540_CH00710	Integral membrane sensor signal transduction histidine kinase	69198	70694	+
RG540_CH00720	tRNA-Arg	70833	70909	+
RG540_CH00730	Transcriptional regulator; GstR	71032	71949	-
RG540_CH00740	Putative pyridoxine 5-phosphate oxidase	72070	72702	+
RG540_CH00750	Hypothetical protein	72699	73169	+
RG540_CH00760	G/U mismatch-specific DNA glycosylase	73206	73748	+
RG540_CH00770	PMT family glycosyltransferase, 4-amino-4-deoxy-L-arabinose transferase	73914	75446	+
RG540_CH00780	Short-chain dehydrogenase/reductase SDR	75528	76235	+
RG540_CH00790	Proline racemase	76251	77288	+
RG540_CH00800	Sel1 repeat protein	77293	78219	-
RG540_CH00810	Dihydroorotase	78451	79494	+
RG540_CH00820	Diguanylate cyclase	79616	80794	+
RG540_CH00830	Orotate phosphoribosyltransferase	80880	81575	+
RG540_CH00840	Fructokinase	81652	82578	+
RG540_CH00850	Glucose-6-phosphate isomerase	82637	84262	-
RG540_CH00860	Esterase/lipase/thioesterase, active site	84350	85594	-
RG540_CH00870	Long-chain-fatty-acid--CoA ligase	85732	87429	-
RG540_CH00880	PRC-barrel domain protein	87696	88088	+
RG540_CH00890	Hypothetical protein	88100	89299	+
RG540_CH00900	NH(3)-dependent NAD(+) synthetase	89306	90304	-
RG540_CH00910	Acyl-CoA ligase (AMP-forming), exosortase system type 1 associated	90301	91854	-
RG540_CH00920	Acyl carrier protein	91865	92119	-
RG540_CH00930	Putative 2-hydroxyacid dehydrogenase	92332	93282	-
RG540_CH00940	NAD binding site:FAD dependent oxidoreductase	93409	94524	+
RG540_CH00950	2-dehydro-3-deoxy-L-arabinonate dehydratase	94543	95469	-
RG540_CH00960	Dimethylmenaquinone methyltransferase	95469	96173	-
RG540_CH00970	Putative 5-methyltetrahydropteroyltriglutamate-homocysteine methyltransferase (Cobalamin-independent methionine synthase)	96336	97367	+
RG540_CH00980	Hydrolase	97613	98320	+
RG540_CH00990	Protocatechuate 4,5-dioxygenase, alpha chain	98317	98670	+
RG540_CH01000	Protocatechuate 4,5-dioxygenase	98663	99505	+
RG540_CH01010	Hypothetical protein	99510	99836	+
RG540_CH01020	Iron utilization protein	99903	100676	-
RG540_CH01030	Hypothetical protein	101047	101301	+
RG540_CH01040	tRNA-Thr	101367	101442	-
RG540_CH01050	2-nitropropane dioxygenase NPD	101573	102529	-
RG540_CH01060	Possible BirS-like protein incolved in biotin regulatory network	102778	104001	+
RG540_CH01070	PPK2 family polyphosphate:nucleotide phosphotransferase	104005	104886	-
RG540_CH01080	Phosphate regulon sensor histidine kinase, putative	105144	106349	+
RG540_CH01090	Phosphate ABC transporter, periplasmic phosphate-binding protein	106544	107578	+
RG540_CH01100	High-affinity phosphate transport protein (ABC superfamily, membrane)	107765	109249	+
RG540_CH01110	Phosphate ABC transporter, permease protein	109246	110565	+
RG540_CH01120	Phosphate ABC transporter, ATP-binding protein PstB	110579	111394	+
RG540_CH01130	Phosphate transport system regulatory protein PhoU	111440	112153	+
RG540_CH01140	Phosphate regulon transcriptional regulatory protein PhoB	112175	112858	+
RG540_CH01150	Transmembrane pair domain protein	112868	113305	-
RG540_CH01160	GcrA cell cycle regulator	113494	114030	-
RG540_CH01170	Acetylornithine transaminase	114439	115635	+
RG540_CH01180	Ornithine carbamoyltransferase	115690	116607	+
RG540_CH01190	Hsp33 protein	116820	117809	+
RG540_CH01200	Tannase and feruloyl esterase	117847	119433	-
RG540_CH01210	Protein ApaG	119549	119941	-
RG540_CH01220	O-succinylhomoserine sulfhydrylase	120102	121286	-
RG540_CH01230	2'-deoxycytidine 5'-triphosphate deaminase	121483	122577	+
RG540_CH01240	tRNA-Gly	122631	122704	+
RG540_CH01250	Pyridoxal-dependent decarboxylase	122876	124285	+
RG540_CH01260	ABC sugar (Glycerol) transporter, periplasmic binding protein	124382	126112	-
RG540_CH01270	Putative glycerol-3-phosphate and glycerol transport protein	126187	126468	-
RG540_CH01280	ABC sugar (Glycerol) transporter, inner membrane subunit	126485	127312	-
RG540_CH01290	ABC sugar (Glycerol) transporter, inner membrane subunit	127329	128195	-
RG540_CH01300	Sn-glycerol-3-phosphate transport ATP-binding protein	128199	129269	-
RG540_CH01310	ATPase component of ABC-type sugar transporter	129281	130351	-
RG540_CH01320	Glycerol-3-phosphate dehydrogenase	130392	131906	-
RG540_CH01330	Glycerol-3-phosphate regulon repressor	132008	132790	-
RG540_CH01340	Putative oxidoreductase YdbC	132897	133775	-
RG540_CH01350	Putative HTH-type transcriptional regulator YcaN	133872	134780	+
RG540_CH01360	Isochorismatase family protein	134920	135495	+
RG540_CH01370	Diguanylate cyclase/phosphodiesterase	135743	137866	+
RG540_CH01380	PAS domain S-box	137892	139514	-
RG540_CH01390	Hypothetical protein	139697	140386	-
RG540_CH01400	Hypothetical protein	140751	141188	-
RG540_CH01410	SpoVR family protein	141397	142965	-
RG540_CH01420	UPF0229 protein	142962	144239	-
RG540_CH01430	Putative serine protein kinase, PrkA	144426	146369	-
RG540_CH01440	Putative 3-methyladenine DNA glycosylase	146696	147226	+
RG540_CH01450	Chemoreceptor McpA	147692	149299	+
RG540_CH01460	Putative chemotaxis protein CheX	149299	149592	+
RG540_CH01470	Chemotaxis receiver protein	149595	149960	+
RG540_CH01480	Chemotaxis two-component sensor histidine kinase protein	149977	152253	+
RG540_CH01490	CheW protein	152260	152727	+
RG540_CH01500	CheR methyltransferase, all-alpha domain protein	152724	153632	+
RG540_CH01510	Chemotaxis response regulator containing a CheY-like receiver domain and a methylesterase domain	153629	154669	+
RG540_CH01520	Chemotactic response regulator, two-component system	154670	155059	+
RG540_CH01530	Probable chemoreceptor glutamine deamidase CheD	155056	155613	+
RG540_CH01540	Hypothetical protein	155642	156031	+
RG540_CH01550	Flagellar M-ring protein FliF	156195	157865	+
RG540_CH01560	Transcriptional regulator, LuxR family	158257	158994	+
RG540_CH01570	DNA-binding protein with HTH domain-containing protein	159008	159754	+
RG540_CH01580	Hypothetical protein	159798	160232	-
RG540_CH01590	Flagellar biosynthetic protein FlhB	160238	161266	-
RG540_CH01600	Flagellar motor switch protein FliG	161531	162583	-
RG540_CH01610	Flagellar motor switch protein FliN	162612	163214	-
RG540_CH01620	Flagellar motor switch protein FliM	163288	164241	-
RG540_CH01630	Chemotaxis protein MotA	164238	165107	-
RG540_CH01640	Flagellar protein, putative	165308	166087	+
RG540_CH01650	Flagellar basal-body rod protein FlgF	166089	166826	+
RG540_CH01660	Flagellum-specific ATP synthase	166849	168246	+
RG540_CH01670	Putative flagella related protein	168254	168826	+
RG540_CH01680	FlgB	168880	169266	+
RG540_CH01690	Flagellar basal-body rod protein FlgC	169271	169690	+
RG540_CH01700	Flagellar hook-basal body complex protein FliE	169687	170025	+
RG540_CH01710	Flagellar basal-body rod protein FlgG	170043	170831	+
RG540_CH01720	Flagellar basal body P-ring biosynthesis protein FlgA	170852	171334	+
RG540_CH01730	Flagellar P-ring protein	171331	172461	+
RG540_CH01740	Putative exported flagella related protein	172458	173018	+
RG540_CH01750	Flagellar L-ring protein	173015	173734	+
RG540_CH01760	Flagellar basal body-associated protein	173777	174292	+
RG540_CH01770	Cephalosporin hydroxylase	174414	175184	-
RG540_CH01780	Putative NDP-hexose methyltransferase protein	175177	176238	-
RG540_CH01790	CDP-abequose synthase	176243	177076	-
RG540_CH01800	Putative NDP-hexose 3-C-methyltransferase protein	177073	178296	-
RG540_CH01810	dTDP-4-dehydrorhamnose reductase	178293	178853	-
RG540_CH01820	CDP-glucose 4,6-dehydratase	178850	179932	-
RG540_CH01830	Glucose-1-phosphate cytidylyltransferase	179914	180687	-
RG540_CH01840	Glycosyl transferase, family 2	180789	182036	-
RG540_CH01850	Flagellar biosynthesis protein FliP	182363	183100	+
RG540_CH01860	O-linked acetylglucosamine transferase	183161	185101	-
RG540_CH01870	Flagellin protein FlaD	185430	186695	+
RG540_CH01880	Flagellin protein FlaD	186951	188216	+
RG540_CH01890	Flagellin protein FlaD	188471	189739	+
RG540_CH01900	Flagellin protein FlaD	189987	191255	+
RG540_CH01910	Flagellin protein FlaD	191586	192875	+
RG540_CH01920	Hypothetical protein	193144	193785	+
RG540_CH01930	Chemotaxis motility protein	193782	195104	+
RG540_CH01940	Chemotaxis protein MotC	195107	196378	+
RG540_CH01950	Chemotaxis motility protein	196375	197841	+
RG540_CH01960	Lytic transglycosylase catalytic	197789	198472	+
RG540_CH01970	Flagellar transcriptional regulator FtcR	198753	199424	+
RG540_CH01980	Flagellar hook protein FlgE	199532	200866	+
RG540_CH01990	Flagellar hook-associated protein FlgK	200912	202381	+
RG540_CH02000	Putative flagellar hook-associated protein 3 (HAP3)	202384	203487	+
RG540_CH02010	Flagellar biosynthesis regulatory protein FlaF	203523	203870	+
RG540_CH02020	Probable flagellum biosynthesis repressor protein FlbT	203867	204316	+
RG540_CH02030	Flagellar hook capping protein	204307	204738	+
RG540_CH02040	Flagellar biosynthetic protein FliQ	204793	205059	+
RG540_CH02050	Flagellar biosynthesis protein FlhA	205183	207270	+
RG540_CH02060	Flagellar biosynthetic protein FliR	207299	208051	+
RG540_CH02070	Hypothetical protein	208061	208462	+
RG540_CH02080	Rod binding protein	208652	209173	+
RG540_CH02090	Hypothetical protein	209175	209564	+
RG540_CH02100	Hypothetical protein	209564	210109	+
RG540_CH02110	N-acetyl mannosamine transferase protein	210299	210943	+
RG540_CH02120	Succinoglycan biosynthesis transport protein	211039	212805	+
RG540_CH02130	Bifunctional protein FolD	212924	213823	+
RG540_CH02140	Alpha-glucosides-binding periplasmic protein AglE	213961	215322	+
RG540_CH02150	Alpha-glucoside transport system permease protein AglF	215415	216428	+
RG540_CH02160	Alpha-glucoside transport system permease protein AglG	216430	217587	+
RG540_CH02170	Alpha amylase catalytic region	217616	219271	+
RG540_CH02180	Alpha-glucoside transport ATP-binding protein AglK	219294	220382	+
RG540_CH02190	Hypothetical protein	220506	220916	+
RG540_CH02200	Phosphogluconate dehydratase	220990	222807	-
RG540_CH02210	6-phosphogluconolactonase	222905	223603	-
RG540_CH02220	Hypothetical protein	223609	225081	-
RG540_CH02230	Gamma-glutamylputrescine oxidoreductase	225184	226485	-
RG540_CH02240	Glutamate--putrescine ligase	226496	227935	-
RG540_CH02250	Flavoprotein, HI0933 family protein	228062	229243	+
RG540_CH02260	Hypothetical protein	229385	229522	+
RG540_CH02270	Methyl-accepting chemotaxis protein	229694	231529	+
RG540_CH02280	Transcriptional regulator, LysR family	231810	232673	+
RG540_CH02290	Hypothetical protein	232670	233305	-
RG540_CH02300	Hypothetical protein	233508	233747	-
RG540_CH02310	Isocitrate lyase	233780	235069	-
RG540_CH02320	Transcriptional regulator, XRE family	235279	236697	+
RG540_CH02330	Putrescine ABC transporter, periplasmic putrescine-binding protein	236821	237918	+
RG540_CH02340	Spermidine/putrescine ABC transporter ATPase subunit	237993	239150	+
RG540_CH02350	Putrescine ABC transporter, permease protein	239166	240083	+
RG540_CH02360	Putrescine transporter subunit: membrane component of ABC superfamily	240085	240903	+
RG540_CH02370	Hypothetical protein	240907	241152	-
RG540_CH02380	AsmA family protein	241181	243079	-
RG540_CH02390	Acetoacetate--CoA ligase	243237	245189	+
RG540_CH02400	Hypothetical protein	245542	249450	-
RG540_CH02410	Phasin	249688	250134	+
RG540_CH02420	tRNA-His	250281	250357	+
RG540_CH02430	Extracytoplasmic function alternative sigma factor	250485	251129	-
RG540_CH02440	RNA polymerase	251126	251674	-
RG540_CH02450	Pentapeptide MXKDX repeat protein	251861	252124	+
RG540_CH02460	HupC/HyaC/HydC family protein	252220	253074	+
RG540_CH02470	Putative exported molybdopterin cofactor-containing protein	253071	253847	+
RG540_CH02480	Histidine kinase	253856	255742	-
RG540_CH02490	Response regulator/GGDEF/EAL domain protein	255773	258082	-
RG540_CH02500	TRAP transporter, DctM subunit	258430	260262	+
RG540_CH02510	TRAP dicarboxylate transporter, DctP subunit	260292	261290	+
RG540_CH02520	Putative transcriptional regulator protein	261603	261848	+
RG540_CH02530	Transcriptional regulator, LysR family	261928	262788	-
RG540_CH02540	Antibiotic biosynthesis monooxygenase	262837	263145	-
RG540_CH02550	Methylmalonate-semialdehyde dehydrogenase (acylating)	263259	264755	+
RG540_CH02560	Hypothetical protein	264925	265245	+
RG540_CH02570	PF05987 family protein	265424	266518	+
RG540_CH02580	Peptidase M48 family protein	266523	267572	+
RG540_CH02590	Hypothetical protein	267646	267777	+
RG540_CH02600	Iron-responsive transcriptional regulator	268158	268640	+
RG540_CH02610	Putative ammonia monooxygenase	268812	269843	+
RG540_CH02620	Putative membrane protein (DUF2134)	269847	271085	-
RG540_CH02630	Carbohydrate kinase, thermoresistant glucokinase family	271256	271786	+
RG540_CH02640	Transcriptional regulator	272004	272660	+
RG540_CH02650	Gamma-glutamylputrescine oxidoreductase	272669	273988	-
RG540_CH02660	Putative D-amino-acid dehydrogenase (DadA-like)	274093	275340	-
RG540_CH02670	Hypothetical protein	275836	275925	+
RG540_CH02680	Potassium-transporting ATPase A chain	275992	277707	+
RG540_CH02690	Hypothetical protein	277729	277881	+
RG540_CH02700	Potassium-transporting ATPase B chain	277939	280026	+
RG540_CH02710	Potassium-transporting ATPase C chain	280039	280608	+
RG540_CH02720	Sensor for high-affinity potassium transport system	280771	283476	+
RG540_CH02730	Response regulator in two-component regulatory system with KdpD, regulation of potassium translocation (OmpR family)	283473	284165	+
RG540_CH02740	Phosphoenolpyruvate-dependent sugar phosphotransferase system (PTS), EIIA 2 component	284198	284647	+
RG540_CH02750	PAS domain S-box/diguanylate cyclase (GGDEF) domain-containing protein	284760	286667	+
RG540_CH02760	Drug:H+ antiporter-2 (14 Spanner) (DHA2) family drug resistance MFS transporter	286833	288293	+
RG540_CH02770	Peptide methionine sulfoxide reductase MsrA	288354	289082	-
RG540_CH02780	Methionine-R-sulfoxide reductase	289126	289620	-
RG540_CH02790	Probable phosphoketolase	289792	292185	-
RG540_CH02800	conserved domain protein, possible pseudogene	292250	292978	-
RG540_CH02810	conserved domain protein, possible pseudogene	292923	293435	-
RG540_CH02820	Phosphate butyryltransferase	293432	294367	-
RG540_CH02830	Hypothetical protein	294537	296048	+
RG540_CH02840	Alcohol dehydrogenase	296061	297089	-
RG540_CH02850	Hypothetical protein	297296	297745	+
RG540_CH02860	Hypothetical protein	297816	298079	-
RG540_CH02870	Hypothetical protein	298499	298846	-
RG540_CH02880	Stearoyl-CoA 9-desaturase	298928	299968	-
RG540_CH02890	Hypothetical protein	300055	300435	-
RG540_CH02900	Cold shock protein	300617	300826	-
RG540_CH02910	Putative cystein protease, Transglutaminase-like domain	301110	301925	-
RG540_CH02920	Transglutaminase domain protein	302001	302951	-
RG540_CH02930	Hypothetical protein	303071	303316	-
RG540_CH02940	Hypothetical protein	303390	303572	-
RG540_CH02950	Hypothetical protein	303905	304132	+
RG540_CH02960	Hypothetical protein	304352	304492	-
RG540_CH02970	Hypothetical protein	304607	304861	-
RG540_CH02980	Cold shock protein	305157	305366	+
RG540_CH02990	Hypothetical protein	305478	305648	+
RG540_CH03000	Hypothetical protein	305689	305856	-
RG540_CH03010	Inner membrane transport permease YhhJ	305949	307061	-
RG540_CH03020	Fused ribosome-associated ATPase: ATP-binding protein ; ATP-binding protein ; putative membrane protein	307065	309830	-
RG540_CH03030	Gram-negative bacterial RTX secretion protein D	309827	310897	-
RG540_CH03040	Putative NTP pyrophosphohydrolase	311037	311441	-
RG540_CH03050	UspA domain-containing protein	311676	312506	+
RG540_CH03060	tRNA-Gln	312677	312750	-
RG540_CH03070	Ppx/GppA phosphatase	313029	314621	+
RG540_CH03080	23S rRNA Um2552 methyltransferase	314618	315427	+
RG540_CH03090	Drug resistance transporter, EmrB/QacA subfamily	315428	316831	-
RG540_CH03100	Methyl parathion hydrolase	317026	318015	+
RG540_CH03110	Inosine-5'-monophosphate dehydrogenase	318195	319697	+
RG540_CH03120	Mlr0543 protein	319868	320230	+
RG540_CH03130	Membrane-associated protein in eicosanoid and glutathione metabolism (MAPEG)	320335	320754	+
RG540_CH03140	Dienelactone hydrolase family protein	321009	321893	+
RG540_CH03150	Riboflavin synthase beta-chain	321994	322428	-
RG540_CH03160	HTH-type transcriptional regulator DgdR	322700	323650	-
RG540_CH03170	Hypothetical protein	323846	324145	+
RG540_CH03180	Hypothetical protein	324227	325132	-
RG540_CH03190	Glutamate--cysteine ligase	325222	326595	-
RG540_CH03200	Ribosomal RNA small subunit methyltransferase E	326723	327460	-
RG540_CH03210	Phosphate permease	327475	328980	-
RG540_CH03220	Diphosphoinositol polyphosphate phosphohydrolase 3 BetA	329124	329591	-
RG540_CH03230	Pyruvate dehydrogenase complex repressor	329844	330617	-
RG540_CH03240	Glycolate oxidase, subunit GlcD	330716	332155	+
RG540_CH03250	Glycolate oxidase, subunit GlcE	332152	333348	+
RG540_CH03260	Glycolate oxidase, iron-sulfur subunit	333579	334883	+
RG540_CH03270	Lipid A oxidase (Involved in formation of 2-aminogluconate) protein	334943	335662	-
RG540_CH03280	ErfK/YbiS/YcfS/YnhG family protein	335845	336537	-
RG540_CH03290	ErfK/YbiS/YcfS/YnhG family protein	336686	337459	-
RG540_CH03300	DNA-3-methyladenine glycosylase I	337704	338333	+
RG540_CH03310	Hydrolase, haloacid delahogenase-like family	338320	339024	-
RG540_CH03320	Protein of hypothetical function	339112	339483	-
RG540_CH03330	Hypothetical protein	339541	339969	-
RG540_CH03340	Hypothetical protein	339953	340705	-
RG540_CH03350	Addiction module toxin, RelE/StbE family	340709	340936	-
RG540_CH03360	CopG domain protein DNA-binding domain protein	340962	341192	-
RG540_CH03370	Histidyl-tRNA synthetase HisS	341337	342908	+
RG540_CH03380	ATP phosphoribosyltransferase, regulatory subunit	343107	344228	+
RG540_CH03390	ATP phosphoribosyltransferase	344225	344923	+
RG540_CH03400	Glutathione-dependent formaldehyde-activating GFA	344946	345350	+
RG540_CH03410	DoxX family protein	345416	345865	-
RG540_CH03420	Na+/H+ antiporter	346010	347551	-
RG540_CH03430	Disulphide bond formation protein DsbB	347729	348244	-
RG540_CH03440	tRNA-Arg	348533	348609	+
RG540_CH03450	Hypothetical protein	349508	350119	+
RG540_CH03460	Hypothetical protein	350119	350949	+
RG540_CH03470	Hypothetical protein	351046	351507	+
RG540_CH03480	Transposition protein, putative	351456	352436	-
RG540_CH03490	Transposase-like Mu	352429	354735	-
RG540_CH03500	Hypothetical protein	354820	355512	-
RG540_CH03510	Hypothetical protein	355506	355676	-
RG540_CH03520	Hypothetical protein	356079	357293	+
RG540_CH03530	Hypothetical protein	357290	357736	+
RG540_CH03540	Conserved domain protein	357733	359574	+
RG540_CH03550	Hypothetical protein	359863	360768	+
RG540_CH03560	Putative ATPase	360788	362566	-
RG540_CH03570	SIR2-like domain protein	362563	363909	-
RG540_CH03580	Hypothetical protein	364069	364884	+
RG540_CH03590	Hypothetical protein	364875	366443	+
RG540_CH03600	RES domain protein	366651	367589	-
RG540_CH03610	Two-component response regulator	367975	369000	-
RG540_CH03620	Transcriptional regulator	370011	370622	+
RG540_CH03630	Hypothetical protein	370877	371560	+
RG540_CH03640	Hypothetical protein	371795	372070	-
RG540_CH03650	Hypothetical protein	372092	372877	-
RG540_CH03660	Phospholipase, patatin family	374342	376018	+
RG540_CH03670	Hypothetical protein	376784	377350	+
RG540_CH03680	Hypothetical protein	378170	378433	+
RG540_CH03690	Hypothetical protein	378516	379358	-
RG540_CH03700	Bsl8315 protein	379634	379924	-
RG540_CH03710	Hypothetical protein	380055	380201	+
RG540_CH03720	Flagellin protein FlaD	380473	381699	+
RG540_CH03730	Putative DNA-invertase	381650	382252	-
RG540_CH03740	Response regulator containing a CheY-like receiver domain and an HTH DNA-binding domain	382466	383122	+
RG540_CH03750	Hypothetical protein	383312	383908	+
RG540_CH03760	Putative ATP-dependent hydrolase protein	383959	385878	+
RG540_CH03770	Hypothetical protein	386962	387525	+
RG540_CH03780	Putative ATP/GTP-binding protein	387893	391390	+
RG540_CH03790	Hypothetical protein	391732	392208	+
RG540_CH03800	Hypothetical protein	392889	393533	+
RG540_CH03810	Divergent AAA domain protein	393636	394823	+
RG540_CH03820	Hypothetical protein	395040	395969	+
RG540_CH03830	tRNA-Leu	396111	396195	-
RG540_CH03840	Acyl-CoA synthetase/AMP-acid ligase	396480	398114	+
RG540_CH03850	Protein involved in cellulose biosynthesis (CelD)	398129	399406	-
RG540_CH03860	Putative polysaccharide export protein, PST family	399409	400821	-
RG540_CH03870	MDR-type permease	400933	402393	-
RG540_CH03880	Hypothetical protein	402390	402644	-
RG540_CH03890	Transcriptional regulator, LysR family	402774	403679	+
RG540_CH03900	Protein translocase subunit SecA	403758	406469	-
RG540_CH03910	PpiC-type peptidyl-prolyl cis-trans isomerase	406725	407594	+
RG540_CH03920	Arginine biosynthesis bifunctional protein ArgJ	407658	408899	+
RG540_CH03930	Acetyltransferase	408906	409688	+
RG540_CH03940	Mutator MutT protein	409685	410098	+
RG540_CH03950	Hypothetical protein	410206	410526	+
RG540_CH03960	Hypothetical protein	410574	410747	+
RG540_CH03970	SAM-dependent methyltransferase	410766	411644	-
RG540_CH03980	Competence protein F	411703	412479	+
RG540_CH03990	Glutaredoxin, GrxC family	412539	412796	+
RG540_CH04000	Nitrilase/cyanide hydratase and apolipoprotein N-acyltransferase	412809	413663	+
RG540_CH04010	Hypothetical protein	413660	414088	+
RG540_CH04020	Plasmid stabilization system protein	414143	414442	-
RG540_CH04030	Hypothetical protein	414452	414697	-
RG540_CH04040	Ubiquinone biosynthesis O-methyltransferase	414748	415512	-
RG540_CH04050	Hypothetical protein	415509	415946	-
RG540_CH04060	Dienelactone hydrolase family protein	416415	417332	+
RG540_CH04070	Hypothetical protein	417388	417630	-
RG540_CH04080	Polyol ABC transporter, ATP-binding protein MtlK	417741	418823	-
RG540_CH04090	Arabinose/arabinan permease	418833	419885	-
RG540_CH04100	ABC transporter	419885	420901	-
RG540_CH04110	Extracellular solute-binding protein family 1	421238	422506	-
RG540_CH04120	Hypothetical protein	422600	425083	-
RG540_CH04130	Hypothetical protein	425098	425934	-
RG540_CH04140	RhiN protein	425931	427031	-
RG540_CH04150	Bacterial regulatory s, lacI family protein	427178	428227	+
RG540_CH04160	conserved domain protein, possible pseudogene	428370	428945	+
RG540_CH04170	Aspartate kinase	429242	430516	+
RG540_CH04180	PTSINtr with GAF domain, PtsP	430592	432865	+
RG540_CH04190	Peptide chain release factor 1	432895	433977	+
RG540_CH04200	Protein-glutamine N-methyltransferase PrmC	433974	434837	+
RG540_CH04210	Hypothetical protein	435139	435999	+
RG540_CH04220	3-deoxy-7-phosphoheptulonate synthase	436082	437158	-
RG540_CH04230	ATP-dependent chaperone ClpB	437543	440143	+
RG540_CH04240	Protein Cpn60	440431	442074	-
RG540_CH04250	Protein Cpn10	442134	442430	-
RG540_CH04260	TIGR01459 family HAD hydrolase	442885	443733	+
RG540_CH04270	Riboflavin biosynthesis protein RibF	443773	444753	+
RG540_CH04280	RES domain protein	444758	445054	-
RG540_CH04290	Toxin-antitoxin system antitoxin component, TIGR02293 family	445196	445594	-
RG540_CH04300	Isoleucine--tRNA ligase	445892	448795	+
RG540_CH04310	Hypothetical protein	448930	449559	+
RG540_CH04320	CMP/dCMP deaminase zinc-binding protein	449567	450022	-
RG540_CH04330	Pseudouridylate synthase	450170	452398	+
RG540_CH04340	RsmD family RNA methyltransferase	452405	452965	+
RG540_CH04350	Phospholipase, patatin family	452976	453857	+
RG540_CH04360	NAD(P)H dehydrogenase (Quinone)	453870	454475	-
RG540_CH04370	Hypothetical protein	454630	455175	+
RG540_CH04380	Potassium efflux system protein	455172	457013	-
RG540_CH04390	Putative Zn-dependent protease, pmbA-like protein	457037	458434	+
RG540_CH04400	Inositol monophosphatase	458449	459243	+
RG540_CH04410	Inositol monophosphatase	459305	459547	+
RG540_CH04420	3-deoxy-D-manno-octulosonic-acid transferase	459657	461036	+
RG540_CH04430	HAD-superfamily hydrolase, subfamily IA, variant 1	461033	461761	+
RG540_CH04440	Lipid A 4'-kinase	461852	462898	+
RG540_CH04450	Hypothetical protein	462895	463128	-
RG540_CH04460	DNA mismatch repair protein MutL	463195	465009	-
RG540_CH04470	Putative contains a 2-component receiver domain protein	465371	467038	+
RG540_CH04480	GGDEF domain/EAL domain-containing protein	467139	468494	+
RG540_CH04490	Hypothetical protein	468611	469228	-
RG540_CH04500	Smp-30/Cgr1 family protein	469421	470299	-
RG540_CH04510	Transcriptional regulator, LuxR family	470715	471446	+
RG540_CH04520	Putative ATPase of the MinD/MRP superfamily (Mrp-like)(ATP/GTP-binding protein)	471822	473012	+
RG540_CH04530	Magnesium/cobalt transport protein	473310	474281	+
RG540_CH04540	Probable potassium transport system protein kup	474294	476195	+
RG540_CH04550	Cell wall hydrolyses involved in spore germination	476347	477519	+
RG540_CH04560	FoF1 ATP synthase, subunit I	477787	478152	+
RG540_CH04570	F-ATPase subunit 6	478214	478966	+
RG540_CH04580	H+transporting two-sector ATPase C subunit	479034	479261	+
RG540_CH04590	ATPase subunit I 2	479347	479946	+
RG540_CH04600	ATPase subunit I 2	479951	480436	+
RG540_CH04610	Ribonuclease HII	480522	481190	-
RG540_CH04620	Radical SAM domain protein	481360	482517	-
RG540_CH04630	Hypothetical protein	482609	483169	+
RG540_CH04640	Molybdenum cofactor biosynthesis protein B	483173	483721	-
RG540_CH04650	4-(cytidine 5'-diphospho)-2-C-methyl-D-erythritol kinase	483718	484647	-
RG540_CH04660	Tetratricopeptide repeat protein	484653	486488	-
RG540_CH04670	Octaprenyl-diphosphate synthase	486652	487668	-
RG540_CH04680	Hypothetical protein	487775	487996	+
RG540_CH04690	Methyltransferase small	488321	489121	+
RG540_CH04700	Divalent metal cation transporter MntH	489090	490430	-
RG540_CH04710	Peptidase S49	490597	491463	+
RG540_CH04720	Hypothetical protein	491491	491682	+
RG540_CH04730	Plasmid stabilization system protein	491686	492003	-
RG540_CH04740	Hypothetical protein	492003	492287	-
RG540_CH04750	Glycine--tRNA ligase alpha subunit	492433	493386	+
RG540_CH04760	Hypothetical protein	493435	493632	-
RG540_CH04770	LemA family protein	493833	494384	+
RG540_CH04780	3-phosphoshikimate 1-carboxyvinyltransferase	494475	495746	+
RG540_CH04790	Putative membrane protein (DUF2207)	495792	497720	+
RG540_CH04800	Plasmid maintenance system killer	497762	498046	+
RG540_CH04810	Plasmid maintenance system antidote protein, XRE family	498058	498354	+
RG540_CH04820	Glycine--tRNA ligase beta subunit	498446	500662	+
RG540_CH04830	Chemoreceptor methyl-accepting chemotaxis transmembrane protein	500744	502597	-
RG540_CH04840	Hypothetical protein	502877	503395	-
RG540_CH04850	Phosphoribosylamine--glycine ligase	503496	504767	-
RG540_CH04860	Hypothetical protein	504913	505122	-
RG540_CH04870	RNA-binding S1 domain-containing protein	505349	507646	+
RG540_CH04880	Cyclopropane-fatty-acyl-phospholipid synthase	507820	509076	+
RG540_CH04890	MltA-interacting MipA family protein	509177	509986	+
RG540_CH04900	4-hydroxybenzoate polyprenyl transferase	510087	511037	+
RG540_CH04910	Hypothetical protein	511119	511685	-
RG540_CH04920	Putative flagella associated protein	511991	514579	+
RG540_CH04930	Putative transcriptional regulator, ModE family	514593	514973	-
RG540_CH04940	Putative D-lactate ferricytochrome C oxidoreductase	514970	516415	-
RG540_CH04950	Sua5/YciO/YrdC/YwlC family protein	516443	517420	-
RG540_CH04960	Hypothetical protein	517454	518068	-
RG540_CH04970	Ring-hydroxylating dioxygenase, large terminal subunit	518567	519811	+
RG540_CH04980	Hypothetical protein	519910	520329	+
RG540_CH04990	BA14K family protein	520524	520976	+
RG540_CH05000	Mg2 transporter protein CorA family protein	521046	522062	-
RG540_CH05010	Acyl-CoA dehydrogenase	522450	524243	+
RG540_CH05020	Enoyl-CoA hydratase	524255	525013	+
RG540_CH05030	Hypothetical protein	525099	525479	+
RG540_CH05040	23S ribosomal RNA (Uracil-5-)-methyltransferase RumA	525506	526750	-
RG540_CH05050	Hemolysin HlyA	526747	527511	-
RG540_CH05060	Methyl-accepting chemotaxis protein	527663	529603	+
RG540_CH05070	Methyl-accepting chemotaxis protein	529934	531886	+
RG540_CH05080	PF14415 domain protein	531970	532965	+
RG540_CH05090	Cytochrome B561	533090	533683	+
RG540_CH05100	YceI family protein	533680	534267	+
RG540_CH05110	Proline hydroxylase-like protein	534523	535362	+
RG540_CH05120	1-deoxy-D-xylulose-5-phosphate synthase	535386	537305	-
RG540_CH05130	Pirin domain protein	537406	538329	-
RG540_CH05140	Hypothetical protein	538433	538723	-
RG540_CH05150	Putative nucleotidyltransferase	538692	539003	-
RG540_CH05160	DUF1850 domain-containing protein	539044	539406	-
RG540_CH05170	TRAP transporter, 4TM/12TM fusion protein	539417	541525	-
RG540_CH05180	TRAP transporter solute receptor, TAXI family	541721	542692	-
RG540_CH05190	Exodeoxyribonuclease 7 small subunit	542815	543069	-
RG540_CH05200	Histone deacetylase family protein	543073	544005	-
RG540_CH05210	Acyl-CoA thioester hydrolase YbgC	544152	544550	+
RG540_CH05220	BioY family protein	544565	545128	-
RG540_CH05230	Putative biotin transporter, permease protein BioN	545158	545763	-
RG540_CH05240	ATP-binding protein BioM	545760	546437	-
RG540_CH05250	PF06224 family protein	546547	547740	+
RG540_CH05260	1,4-alpha-D-glucan:1,4-alpha-D-glucan 6-glucosyl-transferase	548024	550231	-
RG540_CH05270	Maltose alpha-D-glucosyltransferase	550228	553539	-
RG540_CH05280	Alpha-1,4-glucan:maltose-1-phosphate maltosyltransferase	553556	556810	-
RG540_CH05290	Extra-cytoplasmic solute receptor	557068	558048	-
RG540_CH05300	Double-stranded beta helix domain-containing protein	558350	558916	-
RG540_CH05310	PF11373 family protein	558900	559193	-
RG540_CH05320	HTH-type transcriptional repressor CytR	559256	560248	-
RG540_CH05330	Glucosamine-6-phosphate deaminase	560450	561238	+
RG540_CH05340	UPF0309 protein	561231	562010	+
RG540_CH05350	N-acetylglucosamine-6-phosphate deacetylase	562013	563152	+
RG540_CH05360	Alkaline ceramidase domain protein	563149	564420	+
RG540_CH05370	Extracellular solute-binding protein family 1	564510	565817	+
RG540_CH05380	Putative fructose-amino acid permease	565938	566825	+
RG540_CH05390	Sugar ABC transporter, permease protein	566822	567715	+
RG540_CH05400	Hypothetical protein	567724	568950	+
RG540_CH05410	ATPase component of ABC-type sugar transporter	568955	570022	+
RG540_CH05420	Mannonate dehydratase	570044	571219	+
RG540_CH05430	Oxidoreductase domain protein	571246	572247	+
RG540_CH05440	Hypothetical protein	572254	572568	-
RG540_CH05450	Hypothetical protein	572565	572813	-
RG540_CH05460	3,4-dihydroxy-2-butanone-4-phosphate synthase	572903	574003	-
RG540_CH05470	Chorismate synthase	574016	575113	-
RG540_CH05480	Diguanylate cyclase/phosphodiesterase with PAS/PAC sensor(S)	575248	578409	-
RG540_CH05490	Conserved hypothetical signal peptide protein	578712	578972	+
RG540_CH05500	Phosphoglycerate mutase	579030	579617	-
RG540_CH05510	Enoyl-[acyl-carrier-protein] reductase (NADH)	579640	580458	-
RG540_CH05520	DnaJ family molecular chaperone	580610	581752	-
RG540_CH05530	Hypothetical protein	582029	582487	-
RG540_CH05540	PNP/PMP oxidase	582552	583172	+
RG540_CH05550	Polysaccharide deacetylase	583188	584171	-
RG540_CH05560	Protein containing DUF81	584337	585227	-
RG540_CH05570	Hypothetical protein	585256	585564	+
RG540_CH05580	Microcin-processing peptidase 2	585643	587058	-
RG540_CH05590	Hypothetical protein	587144	587632	-
RG540_CH05600	Invasion associated locus B family protein	587661	588311	-
RG540_CH05610	Cytochrome c oxidase, subunit II	588724	589608	+
RG540_CH05620	Cytochrome aa3 subunit 1	589627	591330	+
RG540_CH05630	Heme O synthase	591398	592354	+
RG540_CH05640	Hypothetical protein	592351	592491	+
RG540_CH05650	Cytochrome c oxidase assembly protein CtaG	592502	593137	+
RG540_CH05660	Cytochrome c oxidase, aa3-type, subunit III	593189	594064	+
RG540_CH05670	Hypothetical protein	594151	594501	+
RG540_CH05680	Transcriptional regulator, fis family	594498	594791	+
RG540_CH05690	Surfeit locus 1 family protein	594795	595550	+
RG540_CH05700	PF06993 family protein	595619	595984	+
RG540_CH05710	4-hydroxy-3-methylbut-2-enyl diphosphate reductase	595989	597005	+
RG540_CH05720	Homoserine kinase	597164	598147	+
RG540_CH05730	Ribonuclease H	598144	598584	+
RG540_CH05740	Methyl transferase	598610	599338	+
RG540_CH05750	Metal-dependent hydrolase	599342	600151	+
RG540_CH05760	Stress responsive A/B Barrel Domain-containing protein	600215	600523	+
RG540_CH05770	Periplasmic solute binding protein	600566	601465	-
RG540_CH05780	Mn2+/Zn2+ ABC transporter, permease protein	601482	602354	-
RG540_CH05790	Putative transport protein ATP-binding	602351	603118	-
RG540_CH05800	Redoxin domain protein	603450	603935	-
RG540_CH05810	Protein involved in C-type cytochrome biogenesis	604075	604908	-
RG540_CH05820	UPF0301 protein	605084	605689	+
RG540_CH05830	Hypothetical protein	605783	605974	+
RG540_CH05840	Conserved hypothethical protein, UCP012641	606067	607134	+
RG540_CH05850	Protein of hypothetical function DUF1801	607464	607907	-
RG540_CH05860	Putative sensor histidine protein kinase	607929	608396	-
RG540_CH05870	Hypothetical protein	608408	608623	-
RG540_CH05880	Activator of Hsp90 ATPase 1 family protein	608698	609129	-
RG540_CH05890	Transcriptional regulator, ArsR family	609126	609449	-
RG540_CH05900	Diguanylate cyclase/phosphodiesterase with PAS/PAC and periplasmic/7TM domain sensor(S)	609646	612558	-
RG540_CH05910	Putative ribosomal-protein-alanine N-acetyltransferase (RimJ-like)	612555	613166	-
RG540_CH05920	Processing protease protein M16 family	613197	614495	-
RG540_CH05930	Threonine synthase	614529	615929	-
RG540_CH05940	Hypothetical protein	616059	616628	+
RG540_CH05950	HAD-superfamily hydrolase, subfamily IA, variant 3	616669	617358	-
RG540_CH05960	Transcriptional regulator, GntR family	617508	618176	+
RG540_CH05970	Biotin biosynthesis protein BioY	618366	618953	+
RG540_CH05980	2Fe-2S ferredoxin	618956	619420	+
RG540_CH05990	Uncharacterized HTH-type transcriptional regulator YdfF	619371	620054	-
RG540_CH06000	NIPSNAP family containing protein	620128	620457	+
RG540_CH06010	Antibiotic biosynthesis monooxygenase	620454	620801	+
RG540_CH06020	Von Willebrand factor type A	620879	622543	-
RG540_CH06030	Modification methylase BabI	622741	623871	+
RG540_CH06040	Prophage MuSo2, transcriptional regulator, Cro/CI family	624120	624893	+
RG540_CH06050	HAD-superfamily hydrolase, subfamily IA, variant 3	624919	625533	-
RG540_CH06060	A/G-specific adenine glycosylase	625552	626637	-
RG540_CH06070	Hypothetical protein	626725	627228	+
RG540_CH06080	Thiol-disulfide oxidoreductase D, Putative	627373	628077	+
RG540_CH06090	Chromosome segregation protein SMC	628114	631575	+
RG540_CH06100	Pyruvate, phosphate dikinase	632019	634691	+
RG540_CH06110	Putative acetyl transferase	635291	635722	+
RG540_CH06120	Putative glyoxalase/extradiol ring-cleavage dioxygenase protein	635812	636171	+
RG540_CH06130	Hypothetical protein	636295	636573	-
RG540_CH06140	Hypothetical protein	636683	637576	+
RG540_CH06150	Metallo-beta-lactamase family protein	637677	638588	-
RG540_CH06160	Hypothetical protein	638809	639165	-
RG540_CH06170	tRNA-Pro	639449	639525	+
RG540_CH06180	DNA polymerase LigD-like ligase domain-containing protein	639688	640584	-
RG540_CH06190	Hypothetical protein	640774	641694	+
RG540_CH06200	Hypothetical protein	641780	642079	+
RG540_CH06210	Hypothetical protein	642566	642886	+
RG540_CH06220	Hypothetical protein	642886	643203	+
RG540_CH06230	Hypothetical protein	643206	643811	-
RG540_CH06240	Hypothetical protein	644064	644660	+
RG540_CH06250	Hypothetical protein	645029	645262	-
RG540_CH06260	Hypothetical protein	645259	645585	-
RG540_CH06270	Hypothetical protein	645720	645956	-
RG540_CH06280	Hypothetical protein	645953	646246	-
RG540_CH06290	PF11860 family protein	646246	646974	-
RG540_CH06300	Hypothetical protein	647355	647813	+
RG540_CH06310	Hypothetical protein	647817	648197	-
RG540_CH06320	A1 protein	648257	649957	-
RG540_CH06330	Hypothetical protein	650108	650398	-
RG540_CH06340	Hypothetical protein	650695	650841	-
RG540_CH06350	Hypothetical protein	651106	651303	-
RG540_CH06360	Hypothetical protein	651300	653189	-
RG540_CH06370	Hypothetical protein	653189	653731	-
RG540_CH06380	Hypothetical protein	653742	656255	-
RG540_CH06390	Hypothetical protein	656488	657048	-
RG540_CH06400	Hypothetical protein	657111	657914	-
RG540_CH06410	Hypothetical protein	657934	658404	-
RG540_CH06420	Hypothetical protein	658391	658753	-
RG540_CH06430	Hypothetical protein	658788	659021	-
RG540_CH06440	Hypothetical protein	659029	659877	-
RG540_CH06450	Hypothetical protein	659882	660253	-
RG540_CH06460	Phage protein GP20	660351	661385	-
RG540_CH06470	Hypothetical protein	661439	661816	-
RG540_CH06480	Hypothetical protein	661870	662925	-
RG540_CH06490	Phage portal protein, lambda family	663046	664776	-
RG540_CH06500	Hypothetical protein	664776	665024	-
RG540_CH06510	Terminase large subunit (Gp2)	665021	667159	-
RG540_CH06520	Phage DNA packaging Nu1	667165	667758	-
RG540_CH06530	Hypothetical protein	667940	668272	-
RG540_CH06540	Hypothetical protein	668269	668535	-
RG540_CH06550	Hypothetical protein	668537	668767	-
RG540_CH06560	Hypothetical protein	668764	669174	-
RG540_CH06570	Hypothetical protein	669171	669455	-
RG540_CH06580	Hypothetical protein	669452	669655	-
RG540_CH06590	Hypothetical protein	669780	670097	+
RG540_CH06600	Hypothetical protein	670098	670661	+
RG540_CH06610	Hypothetical protein	670901	671599	+
RG540_CH06620	Hypothetical protein	671699	671911	-
RG540_CH06630	Hypothetical protein	672141	673511	-
RG540_CH06640	Hypothetical protein	673618	674235	+
RG540_CH06650	Hypothetical protein	674232	674897	+
RG540_CH06660	Hypothetical protein	674901	675932	-
RG540_CH06670	Hypothetical protein	676017	676994	-
RG540_CH06680	Hypothetical protein	676991	677122	-
RG540_CH06690	Hypothetical protein	677125	677808	-
RG540_CH06700	Hypothetical protein	677808	678008	-
RG540_CH06710	Hypothetical protein	679217	680821	+
RG540_CH06720	Hypothetical protein	680818	681381	+
RG540_CH06730	Putative phosphoesterase or phosphohydrolase	681546	682088	+
RG540_CH06740	Hypothetical protein	682085	682537	+
RG540_CH06750	Hypothetical protein	682530	683081	+
RG540_CH06760	Hypothetical protein	683050	683724	+
RG540_CH06770	Hypothetical protein	683721	684044	+
RG540_CH06780	Hypothetical protein	684701	685195	+
RG540_CH06790	Putative phage integrase	685195	686781	+
RG540_CH06800	tRNA-Pro	686791	686867	+
RG540_CH06810	Gluconate utilization system Gnt-I transcriptional repressor	687150	688175	+
RG540_CH06820	Sulfate adenylyltransferase subunit 1	688240	689739	-
RG540_CH06830	ATP-sulfurylase small subunit	689741	690694	-
RG540_CH06840	Adenylylsulfate reductase, thioredoxin dependent	690735	691505	-
RG540_CH06850	Transcriptional regulator, BadM/Rrf2 family	691866	692321	+
RG540_CH06860	Hypothetical protein	692345	692497	+
RG540_CH06870	Sulfate ABC transporter, periplasmic sulfate-binding protein	692797	693843	+
RG540_CH06880	Sulfate ABC transporter, permease protein CysT	693857	694714	+
RG540_CH06890	Sulfate ABC transporter, inner membrane subunit CysW	694707	695585	+
RG540_CH06900	Sulfate ABC transporter, ATPase subunit	695601	696638	+
RG540_CH06910	Lysylphosphatidylglycerol synthetase	696873	698192	+
RG540_CH06920	Virulence protein	698189	699547	+
RG540_CH06930	Hypothetical protein	699705	699980	+
RG540_CH06940	Plasmid stabilization system	699977	700276	+
RG540_CH06950	Choline dehydrogenase	700277	701929	-
RG540_CH06960	Betaine-aldehyde dehydrogenase	702176	703639	-
RG540_CH06970	Choline sulfatase	703641	705164	-
RG540_CH06980	HdeD protein	705344	705892	+
RG540_CH06990	Diguanylate cyclase/phosphodiesterase with CBS domains	706067	707872	+
RG540_CH07000	NAD(P)H quinone oxidoreductase, PIG3 family protein	707975	708976	+
RG540_CH07010	Hypothetical protein	709023	709334	+
RG540_CH07020	Helix-turn-helix motif	709348	709629	+
RG540_CH07030	Hypothetical protein	709810	709983	-
RG540_CH07040	Hypothetical protein	710236	710382	+
RG540_CH07050	Hypothetical protein	710456	711205	-
RG540_CH07060	L-asparaginase II	711288	712295	+
RG540_CH07070	Transcriptional regulator, LysR family	712418	713335	+
RG540_CH07080	Transcriptional regulator, DeoR family	713738	714493	-
RG540_CH07090	Nudix hydrolase family protein YffH	714620	714976	+
RG540_CH07100	Glutathione S-transferase	715044	715676	+
RG540_CH07110	Hypothetical protein	715759	715959	-
RG540_CH07120	DNA-binding transcriptional activator GcvA	716062	716958	+
RG540_CH07130	Glutathione S-transferase	716963	717622	-
RG540_CH07140	Hypothetical protein	717757	718038	+
RG540_CH07150	Plasmid stabilization system protein	718060	718347	+
RG540_CH07160	Twin-arg-translocated uncharacterized repeat protein	718344	719723	-
RG540_CH07170	GAF/GGDEF domain protein	719950	721479	+
RG540_CH07180	Transcriptional regulator	721628	722203	-
RG540_CH07190	Drug resistance transporter, EmrB/QacA subfamily	722298	723830	+
RG540_CH07200	MRNA 3'-end processing factor	723868	724878	+
RG540_CH07210	Hypothetical protein	724878	725126	+
RG540_CH07220	ATP dependent DNA ligase	725123	726748	+
RG540_CH07230	Hypothetical protein	726814	727020	+
RG540_CH07240	Aminopeptidase protein	727130	728083	+
RG540_CH07250	Hypothetical protein	728132	728359	+
RG540_CH07260	Hypothetical protein	728356	729081	+
RG540_CH07270	ErfK/YbiS/YcfS/YnhG family protein	729147	729971	+
RG540_CH07280	ErfK/YbiS/YcfS/YnhG family protein	730198	730899	+
RG540_CH07290	Aminoglycoside phosphotransferase	730967	731851	+
RG540_CH07300	Hypothetical protein	731914	732321	+
RG540_CH07310	Organic hydroperoxide resistance transcriptional regulator	732378	732863	-
RG540_CH07320	Organic hydroperoxide resistance protein	733025	733447	+
RG540_CH07330	Transcriptional repressor	733499	733957	-
RG540_CH07340	CalU12 protein	734011	734763	+
RG540_CH07350	Hypothetical protein	734805	735284	+
RG540_CH07360	27 kDa antigen Cfp30B	735345	736157	+
RG540_CH07370	Salicylate esterase	736350	737033	+
RG540_CH07380	riboflavin biosynthesis protein RibD	737058	737615	+
RG540_CH07390	Bifunctional deaminase-reductase domain protein	737695	738225	+
RG540_CH07400	Short-chain dehydrogenase, teichoic and lipoteichoic acid D-alanine esterification	738266	739024	-
RG540_CH07410	Transcriptional regulator, HxlR family	739151	739546	+
RG540_CH07420	ABC transporter, duplicated ATPase domain	739625	741145	-
RG540_CH07430	PhnA protein	741568	741873	+
RG540_CH07440	Putative ATP-binding protein	742234	743805	-
RG540_CH07450	Ribonuclease BN	743922	744905	+
RG540_CH07460	Hypothetical protein	744996	745385	+
RG540_CH07470	Hypothetical protein	745561	745845	+
RG540_CH07480	Magnesium/nickel/cobalt transporter	746149	747207	+
RG540_CH07490	2,5-diketo-D-gluconate reductase B	747327	748154	-
RG540_CH07500	Oxidoreductase, MocA	748259	749296	-
RG540_CH07510	Arabinose efflux porter AraJ	749321	750517	-
RG540_CH07520	Transcriptional regulator, LysR family	750901	751794	+
RG540_CH07530	Hypothetical protein	751905	752240	+
RG540_CH07540	Glutathione S-transferase	752253	752912	-
RG540_CH07550	ChaC family protein	753048	753785	-
RG540_CH07560	Putative hydrolase	754019	754912	+
RG540_CH07570	Hypothetical protein	754933	755079	+
RG540_CH07580	Trans-aconitate methyltransferase	755109	755879	-
RG540_CH07590	Aminotransferase class IV	756049	756933	+
RG540_CH07600	Hypothetical protein	756970	757287	-
RG540_CH07610	Putative transcriptional regulator, CopG/Arc/MetJ family	757284	757568	-
RG540_CH07620	Conserved membrane protein YtnM	757699	758445	-
RG540_CH07630	Hypothetical protein	758597	758911	-
RG540_CH07640	Superoxide dismutase	759101	759703	+
RG540_CH07650	Hypothetical uncharacterised conserved protein ucp033623	759811	760182	+
RG540_CH07660	Prevent-host-death family protein	760262	760528	+
RG540_CH07670	Probable ribonuclease VapC	760525	760971	+
RG540_CH07680	Manganese-dependent ADP-ribose/CDP-alcohol diphosphatase	761048	761890	+
RG540_CH07690	Conserved hypothetical protein	761893	762537	-
RG540_CH07700	Helix-turn-helix type 11 domain protein	762634	763323	-
RG540_CH07710	RhtB family transporter	763459	764091	+
RG540_CH07720	Cytochrome c-556	764271	764711	+
RG540_CH07730	Diheme cytochrome c-type	764792	765706	+
RG540_CH07740	HicA protein	765751	766005	+
RG540_CH07750	HicB family protein	766002	766331	+
RG540_CH07760	Diamine N-acetyltransferase	766348	766836	-
RG540_CH07770	Prolyl aminopeptidase	767023	768009	-
RG540_CH07780	Hypothetical protein	768130	768423	+
RG540_CH07790	Hypothetical protein	768410	768772	+
RG540_CH07800	Transcriptional regulator, MerR family	768792	769205	-
RG540_CH07810	Hypothetical protein	769359	769910	-
RG540_CH07820	Mazf-like predicted growth inhibitor,ccdB family	770249	770590	+
RG540_CH07830	Putative alpha helix chain YaiN	770686	770958	+
RG540_CH07840	Putative metal transporter	770979	771953	+
RG540_CH07850	Hypothetical protein	771963	772238	-
RG540_CH07860	Hypothetical protein	772533	773048	-
RG540_CH07870	Oligopeptidase B	773282	775390	-
RG540_CH07880	Hypothetical protein	775473	775694	-
RG540_CH07890	Hypothetical protein	775803	776195	+
RG540_CH07900	Conserved hypothetical membrane/transport protein	776198	777349	-
RG540_CH07910	Glyoxalase/Bleomycin resistance /Dioxygenase superfamily protein	777445	778308	-
RG540_CH07920	Universal stress protein F	778503	778913	+
RG540_CH07930	DnaK suppressor protein	778928	779260	+
RG540_CH07940	Hly-III family protein	779347	780012	+
RG540_CH07950	Sortase-like acyltransferase	780172	780675	+
RG540_CH07960	Hypothetical protein	780726	780989	+
RG540_CH07970	Plasmid stabilization system	780986	781285	+
RG540_CH07980	RhtB family transporter	781290	781922	-
RG540_CH07990	Transmembrane drug/metabolite transporter family protein	782099	783001	+
RG540_CH08000	Transcriptional regulator PecS	783015	783560	-
RG540_CH08010	Transmembrane drug/metabolite transporter family protein	783653	784615	+
RG540_CH08020	Macrolide 2'-phosphotransferase I repressor A	784669	785235	-
RG540_CH08030	Dehydrogenase/reductase SDR family member 1	785332	786258	+
RG540_CH08040	Putative cytoplasmic protein	786259	786885	-
RG540_CH08050	Hypothetical protein	786915	787133	+
RG540_CH08060	Cupin 2 barrel domain protein	787315	787722	+
RG540_CH08070	Putative lacX protein	787838	788707	+
RG540_CH08080	Glutathione-dependent formaldehyde-activating GFA	788725	789132	+
RG540_CH08090	Glyoxalase/bleomycin resistance protein/dioxygenase	789169	789555	+
RG540_CH08100	Peptide methionine sulfoxide reductase MsrB	789604	790014	-
RG540_CH08110	NIPSNAP family containing protein	790277	790603	-
RG540_CH08120	Carboxymuconolactone decarboxylase	791062	791478	-
RG540_CH08130	Msr2443 protein	792176	792412	+
RG540_CH08140	Monovalent cation/H+ antiporter subunit A	792714	795068	+
RG540_CH08150	Na+/H+ antiporter MnhB subunit-related protein	795319	795756	+
RG540_CH08160	Na(+)/H(+) antiporter subunit C (Multiple resistance and pH homeostasis protein C) (Mrp complex subunit C)	795756	796133	+
RG540_CH08170	Multisubunit sodium/proton antiporter, MrpD subunit	796461	798014	+
RG540_CH08180	CPA3 family monovalent cation:proton (H+) antiporter-3 subunit E	798011	798484	+
RG540_CH08190	Multisubunit Na+/H+ antiporter, MnhF subunit	798481	798885	+
RG540_CH08200	Monovalent cation/proton antiporter, MnhG/PhaG subunit	798882	799226	+
RG540_CH08210	Transcriptional regulator, MucR family	799666	800097	+
RG540_CH08220	Chromosomal replication initiator DnaA domain	800413	800847	+
RG540_CH08230	ATPase involved in DNA replication initiation	800840	801670	+
RG540_CH08240	Putative transcriptional regulator	801733	802131	-
RG540_CH08250	Putative reductase	802184	802777	+
RG540_CH08260	Short-chain dehydrogenase/reductase SDR	802874	803635	-
RG540_CH08270	Transcriptional regulator SocA3	803791	804402	+
RG540_CH08280	Putative nucleoside kinase, CMP and AMP kinase	804592	805122	+
RG540_CH08290	Fe-S metabolism associated SufE	805149	805571	-
RG540_CH08300	Mll7648 protein	805789	806280	-
RG540_CH08310	Two-component system, PleD family, sensor histidine kinase DivJ	806675	808210	+
RG540_CH08320	Hypothetical protein	808182	809105	+
RG540_CH08330	Activator of Hsp90 ATPase 1 family protein	809186	809665	-
RG540_CH08340	Toxin-antitoxin system, antitoxin component, ArsR family	809649	810005	-
RG540_CH08350	Bifunctional deaminase-reductase domain protein	810153	810794	+
RG540_CH08360	Transcriptional regulator LrhA	810869	811735	-
RG540_CH08370	4-oxalocrotonate tautomerase	811842	812234	+
RG540_CH08380	Hypothetical protein	812287	812454	-
RG540_CH08390	Hypothetical protein	812581	812916	-
RG540_CH08400	Hypothetical protein	813044	813385	+
RG540_CH08410	Hypothetical protein	813442	814443	-
RG540_CH08420	Hypothetical protein	815142	815318	+
RG540_CH08430	Putative N-transmembrane anchored protein	815334	815939	-
RG540_CH08440	Mll7656 protein	815968	816561	-
RG540_CH08450	Hypothetical protein	816941	817408	+
RG540_CH08460	Penicillin-binding protein, 1A family	817389	819662	-
RG540_CH08470	UPF0260 protein	819789	820250	+
RG540_CH08480	IS1 transposase	820270	821160	-
RG540_CH08490	Plasmid maintenance system antidote protein, XRE family	821270	822406	+
RG540_CH08500	COG: Uncharacterized homolog of phage Mu protein Gp47	822416	822895	+
RG540_CH08510	NADPH:quinone reductase Zn-dependent oxidoreductase	823369	824403	-
RG540_CH08520	Short chain dehydrogenase	824428	825276	-
RG540_CH08530	Transcriptional regulator, HxlR family	825332	825763	+
RG540_CH08540	DNA-binding protein with HTH domain	826020	827132	+
RG540_CH08550	O-antigen acetylase	827285	829246	+
RG540_CH08560	Copper-exporting ATPase	829343	831775	+
RG540_CH08570	Cu(I)-responsive transcriptional regulator	831772	832206	+
RG540_CH08580	Heavy metal transport/detoxification protein	832503	832703	+
RG540_CH08590	Hypothetical protein	832753	832863	+
RG540_CH08600	25 kDa outer-membrane immunogenic protein	832940	833569	-
RG540_CH08610	Major facilitator superfamily protein 39	833776	835164	+
RG540_CH08620	UPF0061 protein	835263	836729	+
RG540_CH08630	Hypothetical protein	836997	837707	+
RG540_CH08640	Phage DNA Packaging Protein	837763	839175	+
RG540_CH08650	Hypothetical protein	839204	839329	-
RG540_CH08660	Putative chitinase	839488	840108	+
RG540_CH08670	Stress responsive A/B Barrel Domain-containing protein	840157	840471	+
RG540_CH08680	Portal protein, HK97 family	840512	841699	+
RG540_CH08690	CopG family protein	841755	842015	+
RG540_CH08700	Hypothetical protein, possible pseudogene	842015	842137	+
RG540_CH08710	Hypothetical protein, possible pseudogene	842134	842319	+
RG540_CH08720	Hypothetical protein	842543	842878	+
RG540_CH08730	Phage prohead protease, HK97 family	842929	843510	+
RG540_CH08740	Phage major capsid protein, HK97 family	843507	844772	+
RG540_CH08750	PhiE125 gp8 family protein	844887	845456	+
RG540_CH08760	Phage head-tail adaptor	845456	845788	+
RG540_CH08770	Gene transfer agent (GTA) orfg8	845785	846183	+
RG540_CH08780	Hypothetical protein	846262	846435	+
RG540_CH08790	MFS transporter	846509	847750	-
RG540_CH08800	Phage major tail protein, TP901-1 family	847840	848247	+
RG540_CH08810	Gene transfer agent (GTA) orfg10	848247	848594	+
RG540_CH08820	Hypothetical protein	848687	848845	+
RG540_CH08830	Gene transfer agent (GTA) orfg11	848838	849407	+
RG540_CH08840	TIGR02217 family protein	849429	850067	+
RG540_CH08850	Beta tubulin, autoregulation binding site	850064	850939	+
RG540_CH08860	Phage cell wall peptidase, NlpC/P60 family	850936	851373	+
RG540_CH08870	Gene transfer agent (GTA) orfg15, like protein	851700	855491	+
RG540_CH08880	Hypothetical protein	855512	855724	+
RG540_CH08890	Hypothetical protein	855842	856108	+
RG540_CH08900	Two component transcriptional regulator, winged helix family	856159	856830	+
RG540_CH08910	Signal transduction histidine kinase	856820	858244	+
RG540_CH08920	Outer membrane lipoprotein-related protein	858438	858947	+
RG540_CH08930	Cytochrome c-type biogenesis protein CycH	859095	860231	+
RG540_CH08940	Heme chaperone CcmE	860228	860728	+
RG540_CH08950	Cytochrome c-type biogenesis protein CcmF	860725	862713	+
RG540_CH08960	Cytochrome c-type biogenesis protein CycL	862713	863342	+
RG540_CH08970	Peptidase Do	863488	865077	+
RG540_CH08980	Putative Two-component transcriptional regulator; transcriptional regulator involved in heavy-metal (Cu/Zn) homeostasis	865155	865913	+
RG540_CH08990	Putative two-component sensor histidine kinase; heavy-metal sensor (Cu/Zn)	865920	867332	+
RG540_CH09000	[glutamate--ammonia-ligase] adenylyltransferase	867365	870316	+
RG540_CH09010	Putative two-component sensor histidine kinase with a ATP-binding domain (C-term)	870367	872718	-
RG540_CH09020	Mutlidrug resistance protein	872873	874075	-
RG540_CH09030	Transcriptional regulator, TetR family	874196	874759	+
RG540_CH09040	Aminopeptidase N	874776	877424	-
RG540_CH09050	Putative transporter, RarD family, DMT superfamily protein	877765	878703	+
RG540_CH09060	Hypothetical protein	878717	878866	-
RG540_CH09070	Hypothetical protein	878894	879085	-
RG540_CH09080	Phage SPO1 DNA polymerase-related protein	879262	880161	-
RG540_CH09090	HSP70 family molecular chaperone	880415	881707	-
RG540_CH09100	LysR family transcriptional regulator	881852	882742	-
RG540_CH09110	Class D beta-lactamase	882847	883671	+
RG540_CH09120	RND family transporter	883870	886995	-
RG540_CH09130	Multidrug efflux RND membrane fusion protein MexE	886992	888218	-
RG540_CH09140	Hypothetical protein	888420	888623	-
RG540_CH09150	Hypothetical protein	888724	889092	-
RG540_CH09160	Short-chain dehydrogenase/reductase SDR	889215	890003	-
RG540_CH09170	Electrotransfer ubiquinone oxidoreductase family protein	890262	891938	+
RG540_CH09180	Probable ribonuclease VapC 1	891945	892310	-
RG540_CH09190	Antitoxin of a toxin/antitoxin system	892307	892540	-
RG540_CH09200	ErfK/YbiS/YcfS/YnhG family protein	892733	893344	+
RG540_CH09210	Zinc-binding alcohol dehydrogenase family protein	893420	894436	-
RG540_CH09220	Uncharacterized HTH-type transcriptional regulator YybR	894560	894955	+
RG540_CH09230	Arabinose polymer transporter	894956	896311	-
RG540_CH09240	Sphingosine/diacylglycerol kinase-like enzyme	896470	897408	+
RG540_CH09250	GGDEF domain-containing protein	897448	898191	-
RG540_CH09260	Hypothetical protein	898597	899307	+
RG540_CH09270	Glutamate--putrescine ligase	899304	900638	-
RG540_CH09280	Aminotransferase class-III	900723	902090	+
RG540_CH09290	PMT family glycosyltransferase, 4-amino-4-deoxy-L-arabinose transferase	902254	903762	-
RG540_CH09300	Glycosyltransferase, family 2	903737	904756	-
RG540_CH09310	Lysylphosphatidylglycerol synthetase/UPF0104	904890	905804	+
RG540_CH09320	PilT protein, N-terminal	905801	906229	-
RG540_CH09330	Hypothetical protein	906226	906504	-
RG540_CH09340	AMP nucleosidase	906553	908055	-
RG540_CH09350	Hypothetical protein	908127	908297	-
RG540_CH09360	Hypothetical protein	908624	908920	-
RG540_CH09370	Hypothetical protein	909374	909634	-
RG540_CH09380	Hypothetical protein	909720	910004	-
RG540_CH09390	Hypothetical protein	910111	910377	-
RG540_CH09400	Hypothetical protein	910464	910679	-
RG540_CH09410	Hypothetical protein	910769	911038	-
RG540_CH09420	Hypothetical protein	911126	911350	-
RG540_CH09430	Hypothetical protein	911925	912263	-
RG540_CH09440	Sel1 domain-containing protein repeat-containing protein	912787	913053	+
RG540_CH09450	Histidinol-phosphate transaminase	913242	914351	-
RG540_CH09460	Transcriptional regulator, LysR family	914398	915291	-
RG540_CH09470	Hypothetical protein	915636	915989	-
RG540_CH09480	Putative rubredoxin--NAD(+) reductase	916271	917500	+
RG540_CH09490	4-hydroxy-2-oxo-heptane-1,7-dioate aldolase	917512	918312	+
RG540_CH09500	tRNA-Ser	918439	918528	+
RG540_CH09510	Porin subfamily	918947	920011	+
RG540_CH09520	Porin subfamily	920194	921234	+
RG540_CH09530	Soluble lytic murein transglycosylase (Slt)	921403	923478	-
RG540_CH09540	Dihydrodipicolinate synthase	923756	924640	+
RG540_CH09550	Hypothetical protein	924763	925239	+
RG540_CH09560	Hypothetical protein	925335	925628	+
RG540_CH09570	Low PH-induced protein A	925710	926675	+
RG540_CH09580	Rifampin ADP-ribosyl transferase	926751	927164	+
RG540_CH09590	Ada regulatory protein	927224	928288	-
RG540_CH09600	Hypothetical protein	928387	928962	-
RG540_CH09610	DNA-directed RNA polymerase, omega subunit	929252	929659	+
RG540_CH09620	GTP pyrophosphokinase rsh	929818	932034	+
RG540_CH09630	Glyoxalase/Bleomycin resistance protein/Dioxygenase superfamily protein	932206	932643	+
RG540_CH09640	Invasion protein IbeA	932646	934124	-
RG540_CH09650	Hypothetical protein	934413	934568	+
RG540_CH09660	Hypothetical protein	934801	935361	+
RG540_CH09670	Holo-[acyl-carrier-protein] synthase	935402	935803	+
RG540_CH09680	Signal peptidase I	935887	936636	+
RG540_CH09690	Ribonuclease III	936636	937352	+
RG540_CH09700	GTPase Era	937363	938316	+
RG540_CH09710	PAS domain-containing protein	938466	938963	+
RG540_CH09720	Hypothetical protein	938973	939365	-
RG540_CH09730	Recombination protein O	939553	940305	+
RG540_CH09740	Nitrate/nitrite transporter	940313	941518	-
RG540_CH09750	DMT(Drug/metabolite transporter) superfamily permease	941677	942576	-
RG540_CH09760	Hypothetical protein	942951	944135	+
RG540_CH09770	Hypothetical protein	944132	944620	+
RG540_CH09780	Hypothetical protein	944617	946563	+
RG540_CH09790	Transcription regulator tetR family protein	946611	947264	-
RG540_CH09800	Paraquat resistance protein	947387	948610	+
RG540_CH09810	Acetyltransferase, ribosomal protein N-acetylase	948636	949133	-
RG540_CH09820	Putative Fe-S protein	949147	949998	-
RG540_CH09830	Metal dependent phosphohydrolase	950010	950672	-
RG540_CH09840	Putative membrane protein	950669	953476	-
RG540_CH09850	HIT family hydrolase, diadenosine tetraphosphate hydrolase	953626	954111	-
RG540_CH09860	Hypothetical protein	954248	954637	+
RG540_CH09870	RES domain-containing protein	954634	955326	+
RG540_CH09880	Small-conductance mechanosensitive channel	955414	956337	-
RG540_CH09890	Tyrosine specific protein phosphatase and dual specificity protein phosphatase	956458	956982	-
RG540_CH09900	Metal dependent phosphohydrolase	956979	957602	-
RG540_CH09910	Folate-binding protein YgfZ	957599	958441	-
RG540_CH09920	Hypothetical protein	958787	959551	-
RG540_CH09930	Hypothetical protein	959568	959825	-
RG540_CH09940	TIGR02301 family protein	959927	960358	-
RG540_CH09950	ADP-ribose pyrophosphatase	960406	960822	-
RG540_CH09960	Putative plasmid maintenance system antidote protein, XRE family	960848	961156	-
RG540_CH09970	Plasmid maintenance system killer	961181	961459	-
RG540_CH09980	UPF0060 membrane protein	961627	961953	+
RG540_CH09990	UPF0361 protein YoqW	962012	962779	+
RG540_CH10000	L-lysine exporter	962813	963436	+
RG540_CH10010	Hypothetical protein	963455	963583	-
RG540_CH10020	CDP-diacylglycerol--serine O-phosphatidyltransferase	963758	964597	-
RG540_CH10030	Phosphatidylserine decarboxylase proenzyme	964615	965316	-
RG540_CH10040	ABC-type multidrug efflux PumP	965604	967460	+
RG540_CH10050	Alkanal monooxygenase (Bacterial liciferase alpha chain) like protein	967545	968567	-
RG540_CH10060	Hypothetical protein	968666	968806	-
RG540_CH10070	Putative ABC multidrug transporter, fused ATPase and permease domains	968849	970738	-
RG540_CH10080	Hypothetical protein	971088	971777	-
RG540_CH10090	Excinuclease ABC C subunit domain protein	972681	972971	-
RG540_CH10100	Hypothetical protein	973144	974970	-
RG540_CH10110	TIGR00730 family protein	975140	975745	+
RG540_CH10120	Hypothetical protein	975763	976092	-
RG540_CH10130	RarD protein, DMT superfamily transporter	976112	977026	-
RG540_CH10140	L-isoaspartyl protein carboxyl methyltransferase 2	977179	978051	+
RG540_CH10150	Putative hydrolase	978274	979179	+
RG540_CH10160	Pentapeptide repeat protein	979273	979962	+
RG540_CH10170	Hypothetical protein	980019	980177	-
RG540_CH10180	Putative ribosome biogenesis GTPase RsgA 1	980406	981494	-
RG540_CH10190	2-isopropylmalate synthase/homocitrate synthase family protein	981676	983292	-
RG540_CH10200	Prolyl aminopeptidase	983540	984499	-
RG540_CH10210	Glutathione-dependent formaldehyde-activating GFA	984496	984972	-
RG540_CH10220	Glutathione-dependent formaldehyde-activating GFA	984969	985460	-
RG540_CH10230	Glutathione-dependent formaldehyde-activating GFA	985457	985954	-
RG540_CH10240	PF04480 family protein	985957	986319	-
RG540_CH10250	Putative glyoxalase/bleomycin resistance protein/dioxygenase	986668	987060	-
RG540_CH10260	Cysteine--tRNA ligase	987097	988482	-
RG540_CH10270	TonB-dependent receptor	988807	989187	-
RG540_CH10280	Putative small integral membrane protein	989366	989758	+
RG540_CH10290	Hypothetical protein	989775	989993	-
RG540_CH10300	NAD/NADP dependent oxidoreductase	990096	990836	-
RG540_CH10310	Amidophosphoribosyltransferase	991258	992760	-
RG540_CH10320	Colicin V production protein	992916	993503	-
RG540_CH10330	DNA repair protein RadA	993608	995011	-
RG540_CH10340	Hypothetical protein	995020	995283	-
RG540_CH10350	Hypothetical protein	995324	995599	-
RG540_CH10360	Alr protein	995666	996832	-
RG540_CH10370	Replicative DNA helicase	997089	998585	-
RG540_CH10380	50S ribosomal protein L9	998850	999425	-
RG540_CH10390	Putative membrane protein (DUF2232)	999476	1000462	-
RG540_CH10400	30S ribosomal protein S18	1000621	1000875	-
RG540_CH10410	30S ribosomal protein S6	1000898	1001377	-
RG540_CH10420	Hypothetical protein	1001672	1001974	-
RG540_CH10430	Oxidoreductase Tas, aldo/keto reductase family	1002082	1003125	-
RG540_CH10440	[acyl-carrier-protein] S-malonyltransferase	1003291	1004238	+
RG540_CH10450	3-oxoacyl-(Acyl-carrier-protein) reductase	1004267	1005004	+
RG540_CH10460	Acyl carrier protein	1005292	1005528	+
RG540_CH10470	3-oxoacyl-[acyl-carrier-protein] synthase II	1005657	1006919	+
RG540_CH10480	Aminodeoxychorismate lyase	1007123	1008316	+
RG540_CH10490	YicC domain protein	1008350	1009237	+
RG540_CH10500	Guanylate kinase	1009241	1009921	+
RG540_CH10510	Putative transmembrane protein	1009953	1010408	-
RG540_CH10520	TetA	1010826	1012019	+
RG540_CH10530	Azo-dye reductase 1	1012122	1012739	-
RG540_CH10540	Transcriptional regulator, HxlR family	1012827	1013207	+
RG540_CH10550	16S rRNA dimethyladenosine transferase	1013433	1014266	-
RG540_CH10560	4-hydroxythreonine-4-phosphate dehydrogenase	1014266	1015282	-
RG540_CH10570	SurA domain-containing protein	1015325	1016269	-
RG540_CH10580	Organic solvent tolerance protein	1016403	1018730	-
RG540_CH10590	Permease YjgP/YjgQ family protein	1018730	1019818	-
RG540_CH10600	Permease YjgP/YjgQ family protein	1019815	1020990	-
RG540_CH10610	Phosphoesterase, PA-phosphatase related	1021105	1021896	-
RG540_CH10620	Probable cytosol aminopeptidase	1022147	1023637	+
RG540_CH10630	DNA polymerase III subunit chi	1023637	1024086	+
RG540_CH10640	Polysaccharide deacetylase	1024112	1024966	-
RG540_CH10650	Flp pilus assembly protein TadG	1025258	1025848	-
RG540_CH10660	TadE family protein	1025860	1026378	-
RG540_CH10670	Putative membrane protein (DUF2134)	1026379	1027737	-
RG540_CH10680	Putative ABC transporter, ATP-binding protein with duplicated ATPase domains	1027910	1029793	-
RG540_CH10690	Hypothetical protein	1029962	1030849	+
RG540_CH10700	Cyclic AMP receptor protein,catabolite gene activator	1030920	1031633	-
RG540_CH10710	Protein RhiA	1031853	1032572	+
RG540_CH10720	Diguanylate cyclase	1032695	1033729	-
RG540_CH10730	Lignin degradation protein	1033936	1034625	+
RG540_CH10740	Nucleoside diphosphate kinase	1034723	1035145	+
RG540_CH10750	Hypothetical protein	1035257	1035757	-
RG540_CH10760	Conserved protein containing a Zn-ribbon-like motif	1035754	1036302	-
RG540_CH10770	High-affinity branched-chain amino acid ABC transporter membrane protein	1036366	1037262	+
RG540_CH10780	Molybdopterin biosynthesis MoaE protein	1037264	1037722	-
RG540_CH10790	Molybdopterin converting factor, subunit 1	1037793	1038050	-
RG540_CH10800	CDP-diacylglycerol--glycerol-3-phosphate3-ph ospha tidyltransferase	1038047	1038634	-
RG540_CH10810	UvrABC system protein C	1038732	1040771	-
RG540_CH10820	Outer-membrane immunogenic protein	1041442	1042077	+
RG540_CH10830	Glutathione S-transferase domain protein	1042137	1042760	-
RG540_CH10840	Ribonuclease T(2)	1042757	1043452	-
RG540_CH10850	Florfenicol resistance protein	1043473	1044351	-
RG540_CH10860	Molybdopterin oxidoreductase	1044435	1046588	+
RG540_CH10870	GDP-mannose pyrophosphatase NudK	1046585	1047178	+
RG540_CH10880	Phosphonate metabolism protein PhnM	1047355	1048524	+
RG540_CH10890	Phosphoribosylglycinamide formyltransferase	1048528	1049211	-
RG540_CH10900	Phosphoribosylformylglycinamidine cyclo-ligase	1049208	1050281	-
RG540_CH10910	Lipocalin-related protein and Bos/Can/Equ allergen	1050460	1051692	+
RG540_CH10920	ATPase involved in DNA replication initiation	1051700	1052419	+
RG540_CH10930	Polyphosphate kinase	1052471	1054672	+
RG540_CH10940	Ppx/GppA phosphatase	1054678	1056198	+
RG540_CH10950	Hypothetical protein	1056356	1056553	+
RG540_CH10960	Hypothetical protein	1056571	1056738	-
RG540_CH10970	Cyclohexyl-isocyanide hydratase	1057307	1058020	+
RG540_CH10980	Transcriptional regulator, LysR family	1058129	1059049	+
RG540_CH10990	NmrA family transcriptional regulator	1059051	1060004	-
RG540_CH11000	Glycerophosphodiester phosphodiesterase	1060282	1061640	-
RG540_CH11010	AraC protein arabinose-binding/dimerization	1061768	1062682	-
RG540_CH11020	PF09391 family protein	1062723	1063130	+
RG540_CH11030	Hypothetical protein	1063102	1063419	-
RG540_CH11040	Hypothetical protein	1063427	1063552	-
RG540_CH11050	Putative plasmid stability protein	1063631	1063912	+
RG540_CH11060	Probable ribonuclease VapC	1063909	1064307	+
RG540_CH11070	Ribonuclease D	1064320	1065465	-
RG540_CH11080	General substrate transporter:Major facilitator superfamily (MFS)	1065543	1066781	-
RG540_CH11090	Aspartate--tRNA ligase	1067118	1069055	+
RG540_CH11100	Esterase EstB	1069126	1070280	-
RG540_CH11110	Hypothetical protein	1070615	1070935	+
RG540_CH11120	Sulphate transporter	1071151	1072665	+
RG540_CH11130	Hypothetical protein	1072736	1073926	-
RG540_CH11140	DNA topoisomerase IV subunit A	1074185	1076467	+
RG540_CH11150	Death-on-curing family protein	1076468	1076854	-
RG540_CH11160	SpoVT/AbrB family transcriptional regulatory protein	1076854	1077075	-
RG540_CH11170	Hypothetical transmembrane protein DUF6	1077136	1078011	-
RG540_CH11180	Putative arginyltransferase	1078021	1078782	-
RG540_CH11190	RDD domain containing protein	1078909	1079367	-
RG540_CH11200	Porphobilinogen synthase	1079429	1080442	-
RG540_CH11210	DSBH domain containing protein	1080536	1080916	-
RG540_CH11220	Putative transmemrbane protein	1081034	1081471	+
RG540_CH11230	Exopolysaccharide II synthesis transcriptional activator ExpG	1081702	1082220	+
RG540_CH11240	Hypothetical protein	1082356	1082592	-
RG540_CH11250	Hypothetical protein	1082714	1082935	-
RG540_CH11260	Peptidoglycan-binding domain 1 protein	1083344	1084687	+
RG540_CH11270	Glycine hydroxymethyltransferase	1084865	1086154	+
RG540_CH11280	Transcriptional repressor NrdR	1086217	1086696	+
RG540_CH11290	Bifunctional riboflavin deaminase-reductase	1086699	1087976	+
RG540_CH11300	Riboflavin synthase, alpha subunit	1087976	1088590	+
RG540_CH11310	Acetyltransferase, ribosomal protein N-acetylase	1088605	1089126	-
RG540_CH11320	6,7-dimethyl-8-ribityllumazine synthase	1089334	1089792	+
RG540_CH11330	N utilization substance protein B homolog	1089796	1090275	+
RG540_CH11340	Putative drug transport transmembrane protein	1090307	1091530	+
RG540_CH11350	K(+)-insensitive pyrophosphate-energized proton PumP	1091750	1093891	+
RG540_CH11360	SmpA/OmlA domain protein	1093973	1094488	-
RG540_CH11370	Ubiquinol-cytochrome C chaperone	1094713	1095264	+
RG540_CH11380	Putative metal-binding protein, possibly nucleic-acid binding protein	1095271	1095837	+
RG540_CH11390	Phosphate-acyl-ACP acyltransferase	1095991	1097037	+
RG540_CH11400	Beta-ketoacyl-acyl-carrier-protein synthase III	1097058	1098029	+
RG540_CH11410	Integration host factor subunit alpha	1098151	1098489	+
RG540_CH11420	Regulatory protein MerR	1098644	1099177	+
RG540_CH11430	Hypothetical protein	1099278	1099730	+
RG540_CH11440	tRNA-Pro	1099857	1099933	-
RG540_CH11450	Hypothetical protein	1100112	1100297	-
RG540_CH11460	Hypothetical protein	1100438	1100626	-
RG540_CH11470	Hypothetical protein	1100731	1100880	-
RG540_CH11480	Hypothetical protein	1100954	1101196	-
RG540_CH11490	Lipid A core-O-antigen ligase-like enyme	1101279	1102550	-
RG540_CH11500	Polysaccharide biosynthesis glycosyltransferase	1102547	1104100	-
RG540_CH11510	Glycosyltransferase, family 1	1104200	1105342	-
RG540_CH11520	Polysaccharide export protein	1105368	1105952	-
RG540_CH11530	Capsular exopolysaccharide family domain protein	1106139	1108370	+
RG540_CH11540	Protein involved in cellulose biosynthesis (CelD)	1108371	1109630	-
RG540_CH11550	Hypothetical protein	1109749	1109961	-
RG540_CH11560	Cytochrome aa3-controlling protein	1110108	1111208	+
RG540_CH11570	Putative membrane protein contains DoxX family domain	1111367	1111774	+
RG540_CH11580	Streptomycin phosphotransferase	1111771	1112622	-
RG540_CH11590	N-acetyl-gamma-glutamyl-phosphate reductase, uncommon ForM	1112622	1113554	-
RG540_CH11600	Agmatinase	1113619	1114578	-
RG540_CH11610	Phenylalanine-4-hydroxylase, monomeric ForM	1114663	1115454	-
RG540_CH11620	Transcriptional regulator, AsnC family	1115605	1116066	+
RG540_CH11630	30S ribosomal protein S9	1116133	1116600	-
RG540_CH11640	50S ribosomal protein L13	1116603	1117067	-
RG540_CH11650	Mll2527 protein	1117843	1118193	-
RG540_CH11660	Putative CoA-binding protein	1118281	1118709	+
RG540_CH11670	Blr0497 protein	1118743	1119180	-
RG540_CH11680	O-acetylhomoserine/O-acetylserine sulfhydrylase	1119305	1120588	+
RG540_CH11690	Oxidoreductase	1120604	1121317	-
RG540_CH11700	Putative HTH-type transcriptional regulator YjgJ, TetR family	1121403	1122005	+
RG540_CH11710	Putative enzyme of the cupin superfamily	1122002	1122346	+
RG540_CH11720	Transcriptional regulator, MarR family	1122350	1122844	-
RG540_CH11730	Short-chain dehydrogenase/reductase SDR	1123030	1123839	+
RG540_CH11740	Cytochrome P450 CYP109C2	1123896	1125164	-
RG540_CH11750	Hypothetical protein	1125283	1126104	+
RG540_CH11760	Gamma-glutamyltransferase 1, Threonine peptidase, MEROPS family T03	1126105	1127892	-
RG540_CH11770	Diguanylate cyclase with GGDEF motif; putative membrane protein	1127961	1129211	-
RG540_CH11780	ATP-dependent Clp protease, proteolytic subunit ClpP	1129586	1130218	+
RG540_CH11790	ATP-dependent Clp protease ATP-binding subunit ClpX	1130504	1131781	+
RG540_CH11800	Lon protease	1132190	1134607	+
RG540_CH11810	DNA-binding protein HRL18	1134809	1135084	+
RG540_CH11820	Aldo/keto reductase	1135253	1136239	-
RG540_CH11830	DNA repair exonuclease	1136355	1137590	+
RG540_CH11840	Hypothetical protein	1137594	1141046	+
RG540_CH11850	Hypothetical protein	1141154	1142149	-
RG540_CH11860	Bis(5'nucleosyl)-tetraphosphatase, ApaH	1142273	1143058	-
RG540_CH11870	Capsule polysaccharide export outer membrane protein CtrA	1143390	1144574	+
RG540_CH11880	Capsular polysaccharide synthesis enzyme CpsD exopolysaccharide synthesis	1144713	1146986	+
RG540_CH11890	GDP-mannose 4,6-dehydratase Bme9	1147174	1148277	+
RG540_CH11900	GDP-L-fucose synthase (GDP-4-keto-6-deoxy-D-mannose-3,5-epimerase-4-reductase)	1148270	1149241	+
RG540_CH11910	Colanic acid biosynthesis glycosyl transferase WcaI	1149241	1150548	+
RG540_CH11920	Hypothetical protein	1150545	1151447	+
RG540_CH11930	Hypothetical protein	1151466	1153001	+
RG540_CH11940	Hypothetical protein	1152998	1154614	+
RG540_CH11950	CgeB family protein	1154611	1155648	+
RG540_CH11960	Glycosyltransferase, family 1	1155645	1156751	+
RG540_CH11970	Glycosyltransferase, family 1	1156748	1157923	+
RG540_CH11980	Colanic acid biosynthesis acetyltransferase WcaF	1157910	1158506	+
RG540_CH11990	Lipopolysaccharide core biosynthesis glycosyltransferase KdtX	1158524	1159435	+
RG540_CH12000	Hypothetical protein	1159462	1161180	-
RG540_CH12010	Hypothetical protein	1161185	1161367	-
RG540_CH12020	tRNA-Val	1161827	1161902	-
RG540_CH12030	tRNA-Asp	1162179	1162255	+
RG540_CH12040	tRNA-Asp	1162327	1162403	+
RG540_CH12050	NADH-quinone oxidoreductase subunit A	1162668	1163033	+
RG540_CH12060	NDH-1 subunit B	1163024	1163605	+
RG540_CH12070	NDH-1 subunit C	1163638	1164240	+
RG540_CH12080	NDH-1 subunit D	1164318	1165508	+
RG540_CH12090	Hypothetical protein	1165508	1165765	+
RG540_CH12100	NADH-quinone oxidoreductase, E subunit	1165782	1166723	+
RG540_CH12110	NADH-quinone oxidoreductase, F subunit	1166813	1168117	+
RG540_CH12120	Hypothetical protein	1168122	1168781	+
RG540_CH12130	NADH-quinone oxidoreductase, chain G	1168852	1170933	+
RG540_CH12140	NDH-1 subunit H	1170942	1171985	+
RG540_CH12150	NDH-1 subunit I	1172038	1172529	+
RG540_CH12160	NADH dehydrogenase subunit J	1172676	1173290	+
RG540_CH12170	NADH dehydrogenase I subunit K	1173314	1173622	+
RG540_CH12180	Proton-translocating NADH-quinone oxidoreductase, chain L	1173630	1175630	+
RG540_CH12190	Proton-translocating NADH-quinone oxidoreductase, chain M	1175630	1177141	+
RG540_CH12200	NDH-1 subunit N	1177160	1178602	+
RG540_CH12210	Biotin--acetyl-CoA-carboxylase ligase	1178605	1179375	+
RG540_CH12220	Putative hydrolase of the metallo-beta-lactamase superfamily	1179385	1181052	+
RG540_CH12230	Methylmalonyl-CoA epimerase	1181321	1181725	+
RG540_CH12240	Putative secreted protein	1181828	1182097	+
RG540_CH12250	Proline--tRNA ligase	1182652	1183977	+
RG540_CH12260	Lipoprotein releasing system, transmembrane protein, LolC/E family	1184031	1185338	+
RG540_CH12270	Lipoprotein-releasing system ATP-binding protein LolD	1185353	1186036	+
RG540_CH12280	DNA polymerase III, alpha subunit	1187180	1190677	+
RG540_CH12290	ErfK/YbiS/YcfS/YnhG family protein	1190878	1192071	-
RG540_CH12300	DNA polymerase IV	1192168	1193460	-
RG540_CH12310	N-acetyltransferase GCN5	1193538	1194119	+
RG540_CH12320	Hypothetical protein	1194123	1194773	-
RG540_CH12330	Hypothetical protein	1194775	1195083	-
RG540_CH12340	Polar-differentiation response regulator DivK	1195216	1195587	+
RG540_CH12350	Response regulator PleD	1195604	1196974	+
RG540_CH12360	50S ribosomal protein L33	1197850	1198017	-
RG540_CH12370	Putative MFS-type transporter YfkF	1198109	1199293	-
RG540_CH12380	NUDIX hydrolase	1199304	1199990	-
RG540_CH12390	Zinc-finger protein	1199987	1200439	-
RG540_CH12400	Ribonuclease R	1200442	1202706	-
RG540_CH12410	DNA topoisomerase	1202793	1205474	-
RG540_CH12420	Hypothetical protein	1205721	1205927	+
RG540_CH12430	DNA protecting protein DprA	1205907	1207049	-
RG540_CH12440	Lysophosphatidic acid synthase	1207063	1207680	-
RG540_CH12450	Dihydroorotase, multifunctional complex type	1207694	1208980	-
RG540_CH12460	Aspartate carbamoyltransferase	1208977	1209918	-
RG540_CH12470	Acyl-CoA dehydrogenase	1210121	1211773	+
RG540_CH12480	Auxin Efflux Carrier	1211755	1212690	-
RG540_CH12490	Putative transcription regulator, TetR family	1212875	1213519	+
RG540_CH12500	Oxygen-binding heme protein	1213586	1214071	+
RG540_CH12510	Hypothetical protein	1214199	1214369	+
RG540_CH12520	Hypothetical protein	1214366	1214692	+
RG540_CH12530	Putative crossover junction endodeoxyribonuclease	1214635	1215189	-
RG540_CH12540	UPF0173 metal-dependent hydrolase	1215256	1215957	+
RG540_CH12550	Aspartyl/glutamyl-tRNA(Asn/Gln) amidotransferase subunit C	1216067	1216354	+
RG540_CH12560	Glutamyl-tRNA(Gln) amidotransferase subunit A	1216412	1217893	+
RG540_CH12570	Hypothetical protein	1217957	1218223	+
RG540_CH12580	Hypothetical protein	1218237	1218527	-
RG540_CH12590	Hypothetical protein	1218517	1218702	-
RG540_CH12600	UPF0386 protein	1218798	1219055	-
RG540_CH12610	Acetyltransferase	1219337	1219846	+
RG540_CH12620	Hypothetical protein	1219843	1220166	-
RG540_CH12630	Aspartyl/glutamyl-tRNA(Asn/Gln) amidotransferase subunit B	1220308	1221813	+
RG540_CH12640	Hypothetical protein	1221819	1222325	+
RG540_CH12650	Aminoalkylphosphonic acid N-acetyltransferase	1222351	1222812	+
RG540_CH12660	NADH:ubiquinone oxidoreductase 17.2 kD subunit	1222916	1223314	+
RG540_CH12670	Retrovirus-related POL polyprotein	1223382	1223810	+
RG540_CH12680	Leucyltransferase	1223818	1224435	-
RG540_CH12690	Acetyl-CoA carboxylase, biotin carboxylase subunit	1224444	1225790	-
RG540_CH12700	Acetyl-CoA carboxylase, biotin carboxyl carrier protein	1225799	1226257	-
RG540_CH12710	Type II DHQase	1226286	1226723	-
RG540_CH12720	27 kDa outer membrane protein, putative	1226858	1227634	-
RG540_CH12730	Hypothetical protein	1227929	1230910	-
RG540_CH12740	N-acetylmuramoyl-L-alanine amidase	1231539	1232786	+
RG540_CH12750	Penicillin-binding protein 1A	1233043	1235514	+
RG540_CH12760	Peptide chain release factor RF-2	1235730	1236758	+
RG540_CH12770	Drug resistance transporter, Bcr/CflA family	1236838	1238043	-
RG540_CH12780	YdeS-like uncharacterized HTH-type transcriptional regulator	1238213	1238869	+
RG540_CH12790	Probable inorganic polyphosphate/ATP-NAD kinase	1238917	1239690	-
RG540_CH12800	tRNA-Thr	1239942	1240017	+
RG540_CH12810	Hypothetical protein	1240232	1240627	+
RG540_CH12820	Lytic transglycosylase catalytic	1240675	1241466	-
RG540_CH12830	UDP-glucose 6-dehydrogenase RkpK	1241782	1243086	-
RG540_CH12840	3'(2'),5'-bisphosphate nucleotidase	1243253	1244041	-
RG540_CH12850	TRNA/rRNA metyltransferase	1244127	1245005	-
RG540_CH12860	tRNA-Tyr	1245209	1245293	+
RG540_CH12870	tRNA-Gly	1245321	1245394	+
RG540_CH12880	Two component sensor kinase	1245659	1246153	+
RG540_CH12890	Translation elongation factor Tu	1246433	1247608	+
RG540_CH12900	tRNA-Trp	1248372	1248447	+
RG540_CH12910	Preprotein translocase, SecE subunit	1248645	1248845	+
RG540_CH12920	Transcription antitermination protein NusG	1248861	1249391	+
RG540_CH12930	50S ribosomal protein L11	1249590	1250021	+
RG540_CH12940	50S ribosomal protein L1	1250023	1250718	+
RG540_CH12950	50S ribosomal protein L10	1251066	1251587	+
RG540_CH12960	50S ribosomal protein L7/L12	1251647	1252024	+
RG540_CH12970	DNA-directed RNA polymerase, beta subunit	1252273	1256409	+
RG540_CH12980	DNA-directed RNA polymerase	1256595	1260803	+
RG540_CH12990	Hypothetical protein	1261025	1261318	-
RG540_CH13000	30S ribosomal protein S12	1261804	1262175	+
RG540_CH13010	30S ribosomal protein S7	1262254	1262724	+
RG540_CH13020	Translation elongation factor G	1262758	1264857	+
RG540_CH13030	Translation elongation factor Tu	1264926	1266101	+
RG540_CH13040	30S ribosomal protein S10	1266367	1266675	+
RG540_CH13050	50S ribosomal protein L3	1266713	1267354	+
RG540_CH13060	50S ribosomal protein L4	1267368	1267988	+
RG540_CH13070	50S ribosomal protein L23	1267985	1268278	+
RG540_CH13080	50S ribosomal protein L2	1268290	1269126	+
RG540_CH13090	30S ribosomal protein S19	1269142	1269420	+
RG540_CH13100	50S ribosomal protein L22	1269423	1269812	+
RG540_CH13110	30S ribosomal protein S3	1269812	1270552	+
RG540_CH13120	50S ribosomal protein L16	1270591	1271004	+
RG540_CH13130	50S ribosomal protein L29	1271017	1271217	+
RG540_CH13140	30S ribosomal protein S17	1271229	1271465	+
RG540_CH13150	50S ribosomal protein L14	1271700	1272068	+
RG540_CH13160	50S ribosomal protein L24	1272081	1272389	+
RG540_CH13170	50S ribosomal protein L5	1272382	1272939	+
RG540_CH13180	30S ribosomal protein S14	1272973	1273278	+
RG540_CH13190	30S ribosomal protein S8	1273291	1273689	+
RG540_CH13200	50S ribosomal protein L6	1273733	1274266	+
RG540_CH13210	50S ribosomal protein L18	1274279	1274641	+
RG540_CH13220	30S ribosomal protein S5	1274792	1275361	+
RG540_CH13230	50S ribosomal protein L30	1275373	1275585	+
RG540_CH13240	50S ribosomal protein L15	1275602	1276081	+
RG540_CH13250	Protein translocase subunit SecY	1276322	1277662	+
RG540_CH13260	Adenylate kinase	1277659	1278309	+
RG540_CH13270	30S ribosomal protein S13	1278548	1278916	+
RG540_CH13280	30S ribosomal protein S11	1279039	1279428	+
RG540_CH13290	DNA-directed RNA polymerase, alpha subunit	1279611	1280621	+
RG540_CH13300	50S ribosomal protein L17	1280757	1281182	+
RG540_CH13310	Hypothetical protein	1281357	1281938	+
RG540_CH13320	Sulfoxide reductase heme-binding subunit YedZ	1282045	1282710	-
RG540_CH13330	Sulfoxide reductase catalytic subunit YedY	1282711	1283655	-
RG540_CH13340	Hypothetical protein	1283865	1284275	+
RG540_CH13350	Dihydroxy-acid dehydratase	1284684	1286519	+
RG540_CH13360	Regulator of stationary/sporulation gene expression	1286628	1286843	+
RG540_CH13370	Putative secreted protein	1287193	1287552	-
RG540_CH13380	PF06803 family protein	1287590	1287970	-
RG540_CH13390	Peptidase Do	1288107	1289507	+
RG540_CH13400	Recombination factor protein RarA	1289504	1290820	+
RG540_CH13410	Hypothetical protein	1290839	1291153	-
RG540_CH13420	Alpha/beta hydrolase fold protein	1291487	1292428	+
RG540_CH13430	Ketopantoate reductase	1292523	1293524	-
RG540_CH13440	Hypothetical protein	1293605	1293823	-
RG540_CH13450	Cell division protein ftsZ	1294042	1295067	+
RG540_CH13460	Methyltransferase type 11	1295226	1296011	+
RG540_CH13470	Uncharacterized secreted protein	1296127	1296828	+
RG540_CH13480	Outer membrane protein 22	1297147	1297776	+
RG540_CH13490	Hypothetical protein	1297891	1298523	-
RG540_CH13500	Transcriptional regulator, HxlR family	1298992	1299378	-
RG540_CH13510	Glutathionine S-transferase	1299504	1300088	+
RG540_CH13520	Methyltransferase	1300339	1301202	-
RG540_CH13530	Ribonucleotide-diphosphate reductase alpha subunit	1301650	1305459	-
RG540_CH13540	Xanthine phosphoribosyltransferase	1306149	1306673	-
RG540_CH13550	UspA domain-containing protein	1306725	1307564	-
RG540_CH13560	Molybdopterin binding domain protein	1307688	1308473	-
RG540_CH13570	Flavoprotein WrbA	1308722	1309321	+
RG540_CH13580	T3/T7-like RNA polymerase	1309849	1312443	+
RG540_CH13590	Hypothetical protein	1312524	1312670	+
RG540_CH13600	Hypothetical protein	1312667	1312894	+
RG540_CH13610	Hypothetical protein	1312891	1313124	+
RG540_CH13620	Hypothetical protein	1313121	1313306	+
RG540_CH13630	Hypothetical protein	1313323	1313565	+
RG540_CH13640	Possible DNA-dependent RNA polymerase	1313672	1314346	+
RG540_CH13650	T7-like endonuclease	1314349	1314765	+
RG540_CH13660	N-acetylmuramoyl-L-alanine amidase (T3 lysozyme)	1314762	1315412	+
RG540_CH13670	Hypothetical protein	1315516	1315698	+
RG540_CH13680	Hypothetical protein	1315703	1315915	+
RG540_CH13690	Hypothetical protein	1315918	1316280	+
RG540_CH13700	Hypothetical protein	1316390	1316593	+
RG540_CH13710	T7-like phage primase/helicase protein	1316604	1318235	+
RG540_CH13720	Hypothetical protein	1318358	1319107	+
RG540_CH13730	Hypothetical protein	1319117	1319719	+
RG540_CH13740	DNA polymerase	1319774	1321825	+
RG540_CH13750	Hypothetical protein	1321797	1322018	+
RG540_CH13760	Hypothetical protein	1322018	1322422	+
RG540_CH13770	T7-like exonuclease	1322419	1323252	+
RG540_CH13780	Putative deoxynucleotide monophosphate kinase	1323228	1323809	+
RG540_CH13790	Hypothetical protein	1323840	1324031	+
RG540_CH13800	Hypothetical protein	1324031	1324249	+
RG540_CH13810	Head-tail connector protein	1324260	1325801	+
RG540_CH13820	Hypothetical protein	1325805	1326029	+
RG540_CH13830	Putative capsid assembly protein	1326029	1326823	+
RG540_CH13840	Hypothetical protein	1326839	1327039	+
RG540_CH13850	Hypothetical protein	1327036	1327290	-
RG540_CH13860	Major capsid protein 10A	1327588	1328559	+
RG540_CH13870	Tail tubular protein A	1328654	1329235	+
RG540_CH13880	Tail tubular protein B	1329232	1331598	+
RG540_CH13890	Hypothetical protein	1331600	1332064	+
RG540_CH13900	Hypothetical protein	1332068	1332595	+
RG540_CH13910	Hypothetical protein	1332598	1334886	+
RG540_CH13920	Transglycosylase domain protein	1334932	1338693	+
RG540_CH13930	Hypothetical protein	1338772	1341219	+
RG540_CH13940	Hypothetical protein	1341223	1341669	+
RG540_CH13950	Hypothetical protein	1341671	1341913	+
RG540_CH13960	Hypothetical protein	1341910	1342146	+
RG540_CH13970	Hypothetical protein	1342139	1342441	-
RG540_CH13980	DNA maturase B	1342588	1344279	+
RG540_CH13990	Hypothetical protein	1344349	1344678	+
RG540_CH14000	ISPsy1 transposase	1344855	1345934	+
RG540_CH14010	Hypothetical protein	1345986	1346162	+
RG540_CH14020	Hypothetical protein	1346235	1346492	-
RG540_CH14030	Hypothetical protein	1347192	1347575	+
RG540_CH14040	Antirestriction protein ArdA	1347921	1348547	+
RG540_CH14050	Hypothetical protein	1348647	1349030	+
RG540_CH14060	Hypothetical protein	1349027	1349266	+
RG540_CH14070	Hypothetical protein	1349636	1349950	+
RG540_CH14080	Transcriptional regulator, MarR family	1350031	1350501	+
RG540_CH14090	tRNA-Leu	1350508	1350591	-
RG540_CH14100	Integrative genetic element Ppu40, integrase	1350646	1351800	+
RG540_CH14110	Serine/threonine protein phosphatase	1352051	1352698	+
RG540_CH14120	Trk system potassium uptake protein	1352695	1354149	-
RG540_CH14130	Threonine ammonia-lyase	1354242	1355531	+
RG540_CH14140	Alpha/beta hydrolase family protein	1355524	1356516	-
RG540_CH14150	Glycerophosphoryl diester phosphodiesterase	1356596	1357612	-
RG540_CH14160	Transcriptional activator HlyU	1357718	1358041	+
RG540_CH14170	Sensory box/GGDEF family protein	1358174	1361362	+
RG540_CH14180	Diguanylate cyclase (GGDEF) domain-containing protein	1361446	1362729	+
RG540_CH14190	Acyl carrier protein phosphodiesterase	1362726	1363343	-
RG540_CH14200	Transcriptional regulator	1363503	1364471	+
RG540_CH14210	Zinc transport protein ZntB	1364508	1365536	-
RG540_CH14220	Hypothetical protein	1365838	1366398	+
RG540_CH14230	Phenazine biosynthesis protein PhzF family	1366486	1367322	-
RG540_CH14240	Bifunctional 2',3'-cyclic nucleotide 2'-phosphodiesterase/3'-nucleotidase periplasmic protein	1367402	1369390	-
RG540_CH14250	Putative response regulator receiver (CheY-like protein)	1369550	1369918	-
RG540_CH14260	Putative signal transduction histidine kinase with PAS/PAC domains	1369915	1371549	-
RG540_CH14270	PilZ domain-containing protein	1371852	1372181	-
RG540_CH14280	Alanine catabolic operon transcriptional regulator, putative	1372274	1372735	-
RG540_CH14290	Alanine dehydrogenase	1372890	1374008	+
RG540_CH14300	Transcriptional regulator, PadR family	1374192	1374878	+
RG540_CH14310	Hypothetical protein	1374946	1375449	-
RG540_CH14320	Thiosulfate sulfurtransferase	1375598	1376155	-
RG540_CH14330	Sulfurtransferase	1376161	1377027	-
RG540_CH14340	Threonyl/alanyl tRNA synthetase SAD	1377052	1377789	-
RG540_CH14350	Cysteine synthase	1377813	1378850	-
RG540_CH14360	Transcriptional activator ChrR	1379190	1379831	+
RG540_CH14370	Hypothetical protein	1379866	1380108	-
RG540_CH14380	Hypothetical protein	1380262	1380651	-
RG540_CH14390	Hypothetical protein	1380738	1381439	-
RG540_CH14400	Alpha/beta hydrolase superfamily enzyme, predicted hydrolase	1381603	1382244	+
RG540_CH14410	4-hydroxyphenylpyruvate dioxygenase	1382456	1384351	+
RG540_CH14420	Hypothetical protein	1384414	1384812	-
RG540_CH14430	Monovalent cation:proton antiporter	1384910	1387738	+
RG540_CH14440	Multicomponent Na+:H+ antiporter, MnhC subunit	1387738	1388076	+
RG540_CH14450	Monovalent cation/proton antiporter, MnhD/PhaD subunit	1388073	1389704	+
RG540_CH14460	PH adaptation potassium efflux system e	1389701	1390180	+
RG540_CH14470	Multiple resistance and pH regulation protein F	1390177	1390458	+
RG540_CH14480	Monovalent cation/proton antiporter, MnhG/PhaG subunit	1390455	1390856	+
RG540_CH14490	Transcriptional regulator, GntR family with aminotransferase domain	1391156	1392559	+
RG540_CH14500	Hypothetical protein	1392694	1393074	+
RG540_CH14510	Flavin-containing monooxygenase	1393087	1394226	-
RG540_CH14520	ATP-dependent DNA helicase RecQ	1394434	1396293	+
RG540_CH14530	ROK family protein	1396308	1397462	-
RG540_CH14540	Glycerol-3-phosphate transporter periplasmic binding protein	1397674	1398981	+
RG540_CH14550	SN-glycerol-3-phosphate ABC transporter, permease protein	1399052	1399942	+
RG540_CH14560	Sn-glycerol-3-phosphate transport system permease protein	1399946	1400863	+
RG540_CH14570	Sn-glycerol-3-phosphate import ATP-binding protein UgpC	1400866	1401972	+
RG540_CH14580	Glycerophosphodiester phosphodiesterase	1401969	1402838	+
RG540_CH14590	Inositol monophosphatase family protein	1402835	1403659	+
RG540_CH14600	Oligopeptide ABC transporter, ATP-binding protein AppD	1403869	1404900	+
RG540_CH14610	Oligopeptide/dipeptide ABC transporter, ATPase subunit	1404897	1405967	+
RG540_CH14620	Extracellular solute-binding protein family 5	1406019	1407584	+
RG540_CH14630	ABC di/oligopeptide transporter, inner membrane subunit	1407764	1408723	+
RG540_CH14640	Putative binding-protein-dependent transport permease	1408720	1409631	+
RG540_CH14650	Glutathione-binding protein GsiB	1409718	1411307	-
RG540_CH14660	Oxidoreductase, GMC family	1411637	1413283	+
RG540_CH14670	Putative TIM-barrel fold metal-dependent hydrolase	1413309	1414391	+
RG540_CH14680	Putative TIM-barrel fold metal-dependent hydrolase	1414395	1415498	+
RG540_CH14690	tRNA-Asn	1416458	1416532	-
RG540_CH14700	Hypothetical protein	1416692	1416979	+
RG540_CH14710	Exopolysaccharide synthesis ExoD	1416990	1417631	-
RG540_CH14720	Hypothetical protein	1417779	1417883	-
RG540_CH14730	Hypothetical protein	1418053	1418337	+
RG540_CH14740	Hypothetical protein	1418398	1418658	-
RG540_CH14750	tRNA-Cys	1418960	1419033	+
RG540_CH14760	Hypothetical protein	1419207	1419404	+
RG540_CH14770	Protein-L-isoaspartate carboxylmethyltransferase	1419543	1420196	+
RG540_CH14780	Hypothetical protein	1420464	1421378	+
RG540_CH14790	Valine--tRNA ligase	1421520	1424351	+
RG540_CH14800	Outer membrane protein E	1424717	1425943	+
RG540_CH14810	Exopolysacchride production negative regulator ExoR	1426448	1427218	+
RG540_CH14820	Exodeoxyribonuclease III	1427247	1428050	-
RG540_CH14830	Iron-sulfur cluster assembly accessory protein	1428135	1428464	-
RG540_CH14840	Deoxyguanosinetriphosphate triphosphohydrolase-like protein	1428601	1429818	+
RG540_CH14850	Arginine--tRNA ligase	1429881	1431638	+
RG540_CH14860	Hypothetical protein	1431705	1434899	+
RG540_CH14870	Beta-hexosaminidase A	1434979	1435995	+
RG540_CH14880	Chromosome segregation and condensation protein ScpA	1436056	1436886	+
RG540_CH14890	Condensin subunit ScpB	1436870	1437586	+
RG540_CH14900	Twin arginine-targeting protein translocase, TatA/E family	1437948	1438172	+
RG540_CH14910	Hypothetical protein	1438206	1438928	+
RG540_CH14920	Sec-independent protein translocase TatC	1438925	1439749	+
RG540_CH14930	Serine--tRNA ligase	1439805	1441088	+
RG540_CH14940	Nucleoside 5'-monophosphate phosphohydrolase	1441088	1441858	+
RG540_CH14950	L-isoaspartyl protein carboxyl methyltransferase homolog	1441855	1442505	+
RG540_CH14960	Metalloendopeptidase-like membrane protein	1442659	1444272	+
RG540_CH14970	ATP-dependent protease subunit	1444346	1445218	-
RG540_CH14980	Immunogenic membrane protein YajC	1445415	1445783	+
RG540_CH14990	Hypothetical protein	1445876	1446271	+
RG540_CH15000	Phytoene synthase	1446275	1447129	+
RG540_CH15010	Hypothetical protein	1447207	1447701	+
RG540_CH15020	Methylenetetrahydrofolate--tRNA-(uracil-5-) -methyltransferase TrmFO	1447679	1449103	-
RG540_CH15030	Hypothetical protein	1449251	1449394	-
RG540_CH15040	Hypothetical protein	1449644	1449790	-
RG540_CH15050	tRNA-Leu	1450519	1450603	+
RG540_CH15060	Trigger factor	1450766	1452262	+
RG540_CH15070	Putative ABC transporter, ATP-binding protein with duplicated ATPase domains	1452345	1453967	+
RG540_CH15080	Cell Wall Hydrolase	1454307	1455197	+
RG540_CH15090	Glutathione S-transferase	1455208	1455837	-
RG540_CH15100	Putative histone acetyltransferase (HAT)	1455906	1456367	-
RG540_CH15110	Isocitrate dehydrogenase [NADP]	1456441	1457655	-
RG540_CH15120	Hypothetical protein	1457883	1458413	+
RG540_CH15130	Hypothetical conserved membrane protein	1458547	1460538	+
RG540_CH15140	RNA methyltransferase	1460599	1461450	+
RG540_CH15150	Glutamate racemase	1461434	1462231	+
RG540_CH15160	Hypothetical protein	1462364	1462459	+
RG540_CH15170	Hypothetical protein	1462615	1462851	+
RG540_CH15180	Proteic killer suppression protein	1462928	1463425	+
RG540_CH15190	Plasmid maintenance system antidote protein, XRE family	1463440	1463727	+
RG540_CH15200	Transmembrane efflux protein, homoserine/threonine (RhtB) family	1463814	1464452	+
RG540_CH15210	Glutathione-dependent formaldehyde-activating GFA	1464476	1464847	+
RG540_CH15220	Lysine exporter protein (LYSE/YGGA)	1464858	1465490	+
RG540_CH15230	PhnB protein	1465503	1465910	+
RG540_CH15240	ATP/GTP-binding site motif A (P-loop)	1466031	1467545	+
RG540_CH15250	Hypothetical protein	1467550	1467795	-
RG540_CH15260	30S ribosomal protein S4	1468093	1468710	+
RG540_CH15270	Soluble pyridine nucleotide transhydrogenase	1468809	1470296	-
RG540_CH15280	GntR domain protein	1470514	1471254	+
RG540_CH15290	ABC-transport protein, solute-binding component	1471342	1472850	+
RG540_CH15300	Glutathione ABC transporter, permease protein	1472936	1473883	+
RG540_CH15310	Dipeptide transport system permease protein	1473880	1474755	+
RG540_CH15320	Gamma-glutamyltransferase 2, Threonine peptidase, MEROPS family T03	1474793	1476577	+
RG540_CH15330	Major pilin protein FimA	1476581	1477345	+
RG540_CH15340	Fused predicted peptide transport subunits of ABC superfamily: ATP-binding components	1477342	1479183	+
RG540_CH15350	DNA repair protein RadC	1479297	1480100	-
RG540_CH15360	Methionyl aminopeptidase	1480104	1480940	-
RG540_CH15370	Putative stability protein StbD	1481116	1481364	+
RG540_CH15380	Putative stability protein StbE	1481354	1481635	+
RG540_CH15390	Sugar fermentation stimulation protein homolog	1481611	1482339	-
RG540_CH15400	Poly(R)-hydroxyalkanoic acid synthase, class I	1482351	1484210	-
RG540_CH15410	Hypothetical protein	1484334	1484735	+
RG540_CH15420	Aminotransferase AatC	1484898	1486115	+
RG540_CH15430	Homoserine dehydrogenase	1486179	1487501	+
RG540_CH15440	Hypothetical protein	1487434	1487961	-
RG540_CH15450	Single-stranded-DNA-specific exonuclease RecJ	1488002	1489834	+
RG540_CH15460	tRNA-Glu	1489887	1489961	-
RG540_CH15470	tRNA-Glu	1490122	1490196	-
RG540_CH15480	Hypothetical protein	1490318	1490824	-
RG540_CH15490	Lactoylglutathione lyase	1491043	1491483	-
RG540_CH15500	Transcriptional regulator cold shock protein	1491707	1492285	+
RG540_CH15510	Secreted protein containing DUF192	1492285	1492764	+
RG540_CH15520	tRNA-Pro	1492855	1492931	+
RG540_CH15530	ETC complex I subunit conserved region	1492983	1493288	+
RG540_CH15540	tRNA-Arg	1493331	1493407	+
RG540_CH15550	Hypothetical protein	1493472	1493774	-
RG540_CH15560	Hypothetical protein	1493981	1494226	+
RG540_CH15570	Hypothetical protein	1494494	1495150	+
RG540_CH15580	General L-amino acid transport ATP-binding subunit	1495203	1495976	-
RG540_CH15590	General L-amino acid transport system permease protein AapM	1496024	1497181	-
RG540_CH15600	Probable general l-amino acid transport permease abc transporter protein	1497186	1498379	-
RG540_CH15610	General L-amino acid-binding periplasmic protein	1498494	1499519	-
RG540_CH15620	Cystathionine beta-lyase	1499884	1501074	+
RG540_CH15630	Salicylate 1-monooxygenase	1501075	1502238	-
RG540_CH15640	Hypothetical protein	1502252	1502497	-
RG540_CH15650	Alpha/beta hydrolase fold-containing protein	1502669	1503457	+
RG540_CH15660	Serine O-acetyltransferase	1503574	1504395	+
RG540_CH15670	Hypothetical protein	1504562	1504765	+
RG540_CH15680	Phasin family protein	1505043	1505393	+
RG540_CH15690	ATP-dependent Clp protease adapter protein ClpS	1505650	1506003	+
RG540_CH15700	ATP-dependent Clp protease ATP-binding subunit ClpA	1506014	1508545	+
RG540_CH15710	AzlC family protein	1508635	1509384	+
RG540_CH15720	Branched-chain amino acid transport	1509381	1509719	+
RG540_CH15730	Histidine triad (HIT) protein	1509725	1510156	-
RG540_CH15740	Protein of hypothetical function DUF482	1510201	1511397	-
RG540_CH15750	Glycerophosphodiester phosphodiesterase	1511406	1512143	-
RG540_CH15760	Endoribonuclease L-PSP	1512140	1512610	-
RG540_CH15770	Hypothetical protein	1512721	1513566	+
RG540_CH15780	30S ribosomal protein S2	1513782	1514555	+
RG540_CH15790	Translation elongation factor Ts	1514791	1515717	+
RG540_CH15800	UMP kinase	1515833	1516555	+
RG540_CH15810	Ribosome-releasing factor	1516601	1517158	+
RG540_CH15820	Isoprenyl transferase	1517212	1517955	+
RG540_CH15830	Phosphatidate cytidylyltransferase	1517955	1518788	+
RG540_CH15840	Membrane metalloproteinase	1518828	1519949	+
RG540_CH15850	Outer membrane protein assembly factor BamA	1520147	1522510	+
RG540_CH15860	Putative UDP-3-O-3-hydroxymyristoyl glucosamine N-acyltransferase	1522562	1523629	+
RG540_CH15870	Beta-hydroxyacyl-(acyl-carrier-protein) dehydratase FabZ	1523622	1524089	+
RG540_CH15880	Acyl-(Acyl-carrier-protein)--UDP-N- acetylglucosamine O-acyltransferase	1524086	1524901	+
RG540_CH15890	UDP-2,3-diacylglucosamine pyrophosphatase LpxI	1524908	1525789	+
RG540_CH15900	Lipid-A-disaccharide synthase LpxB	1525789	1526967	+
RG540_CH15910	Citrate (Si)-synthase	1526997	1528286	-
RG540_CH15920	DNA translocation competence protein ComA/ComEC/Rec2	1528575	1531082	+
RG540_CH15930	LexA repressor	1531063	1531782	-
RG540_CH15940	Hypothetical protein	1531983	1532855	+
RG540_CH15950	3-deoxy-D-manno-octulosonic acid 8-phosphate synthase	1532859	1533707	+
RG540_CH15960	Enolase Eno	1533818	1535092	+
RG540_CH15970	Septum formation initiator	1535256	1535573	+
RG540_CH15980	Dehydrogenase E1 component	1535768	1536838	+
RG540_CH15990	Pyruvate dehydrogenase E1 component subunit BetA	1536857	1538278	+
RG540_CH16000	Pyruvate dehydrogenase complex dihydrolipoamide acetyltransferase	1538294	1539655	+
RG540_CH16010	Arylesterase	1539717	1540355	+
RG540_CH16020	Dihydrolipoyl dehydrogenase	1540417	1541862	+
RG540_CH16030	Hypothetical protein	1541937	1542182	+
RG540_CH16040	Lipoyl synthase	1542220	1543194	+
RG540_CH16050	Hypothetical protein	1543217	1543402	-
RG540_CH16060	Topology modulation protein	1543706	1544296	+
RG540_CH16070	Oligoketide cyclase/lipid transport protein	1544306	1544770	+
RG540_CH16080	CinA domain protein	1544761	1545264	-
RG540_CH16090	Bifunctional enzyme IspD/IspF	1545261	1546481	-
RG540_CH16100	TRNA-dihydrouridine synthase	1546640	1547659	+
RG540_CH16110	Nitrogen regulation protein NtrB	1547656	1548804	+
RG540_CH16120	Nitrogen metabolism transcriptional regulator, NtrC, Fis Family	1548801	1550252	+
RG540_CH16130	Hypothetical protein	1550346	1550438	+
RG540_CH16140	Nitrogen regulation protein NtrY	1550475	1552748	+
RG540_CH16150	Nitrogen assimilation regulatory protein NtrX	1552738	1554102	+
RG540_CH16160	Potassium uptake protein TrkA	1554123	1555499	+
RG540_CH16170	D-alanine aminotransferase (D-aspartate aminotransferase) protein	1555530	1556393	+
RG540_CH16180	Protein hfq	1556500	1556742	+
RG540_CH16190	GTPase HflX	1556786	1558159	+
RG540_CH16200	Acyltransferase 3	1558294	1559313	+
RG540_CH16210	MazG family protein	1559406	1560239	-
RG540_CH16220	Deoxycytidylate deaminase family protein	1560264	1560842	-
RG540_CH16230	Siroheme synthase	1561079	1562533	+
RG540_CH16240	Sulfite/nitrite reductase	1562530	1562844	+
RG540_CH16250	Nitrite/sulfite reductase	1562852	1564525	+
RG540_CH16260	Uncharacterized conserved protein UCP030820	1564526	1565035	+
RG540_CH16270	Ferredoxin--NADP(+) reductase	1565120	1566010	+
RG540_CH16280	Hypothetical protein	1566148	1566687	-
RG540_CH16290	Hypothetical protein	1567634	1568074	-
RG540_CH16300	Hypothetical protein	1568262	1569398	-
RG540_CH16310	Hypothetical protein	1569398	1570645	-
RG540_CH16320	UvrABC system protein B	1570737	1573754	-
RG540_CH16330	Putative signaling membrane protein containing multidomains (Diguanylate cyclase (GGDEF)/phosphodiesterase (EAL))	1573848	1575842	-
RG540_CH16340	Hypothetical protein	1576173	1577645	+
RG540_CH16350	Twin-arginine translocation pathway signal sequence domain protein	1577649	1578827	+
RG540_CH16360	Mll4938 protein	1578843	1579430	-
RG540_CH16370	Acyl-CoA hydrolase	1579445	1579834	-
RG540_CH16380	Chemoreceptor methyl-accepting chemotaxis transmembrane protein	1580044	1581882	+
RG540_CH16390	Extensin family protein	1582130	1583584	+
RG540_CH16400	Hypothetical protein	1583594	1583917	+
RG540_CH16410	Sulfite exporter TauE/SafE	1584452	1585273	+
RG540_CH16420	ABC superfamily ATP binding cassette transporter, ABC protein	1585376	1586314	+
RG540_CH16430	ABC-2 type transporter	1586311	1587072	+
RG540_CH16440	Ribonucleoside transporter	1587097	1588320	-
RG540_CH16450	Transcriptional regulator, AraC family	1588421	1589398	+
RG540_CH16460	TIGR02281 family clan AA aspartic protease	1589401	1590105	-
RG540_CH16470	Putative Fe-S protein	1590102	1590323	-
RG540_CH16480	Adenosylcobinamide-GDP ribazoletransferase	1590343	1591215	-
RG540_CH16490	Nicotinate-nucleotide--dimethylbenzimidazole phosphoribosyltransferase	1591230	1592249	+
RG540_CH16500	Diacylglycerol kinase	1592257	1592649	+
RG540_CH16510	Plasmid stabilization system	1592657	1592950	-
RG540_CH16520	Hypothetical protein	1592947	1593174	-
RG540_CH16530	Putative stabilisation protein	1593308	1593580	-
RG540_CH16540	Hypothetical protein	1593577	1593807	-
RG540_CH16550	Histidine kinase	1593855	1595474	-
RG540_CH16560	Nuclease (SNase domain protein)	1595511	1596077	+
RG540_CH16570	Uracil-DNA glycosylase	1596074	1596739	+
RG540_CH16580	Transcriptional regulator, AsnC family	1596788	1597276	+
RG540_CH16590	Putative ester cyclase	1597379	1597795	+
RG540_CH16600	Transcriptional regulator, AraC family	1597812	1598564	+
RG540_CH16610	Putative DNA alkylation repair enzyme	1598561	1599250	-
RG540_CH16620	6-phosphogluconate dehydrogenase (NAD)	1599258	1600130	-
RG540_CH16630	Membrane protein-like protein	1600272	1600682	-
RG540_CH16640	DinB family protein	1600685	1601239	-
RG540_CH16650	Putative methyltransferase (Contains TPR repeat)	1601375	1602196	-
RG540_CH16660	Uncharacterized conserved protein UCP01500	1602333	1603055	+
RG540_CH16670	Transcriptional regulator, LysR family	1603172	1604065	-
RG540_CH16680	NmrA family protein	1604188	1605048	+
RG540_CH16690	Hypothetical protein	1605109	1605375	+
RG540_CH16700	Usg family protein	1605544	1605807	-
RG540_CH16710	Amino ABC transporter, permease , 3-TM region, His/Glu/Gln/Arg/opine family domain protein	1605959	1606789	-
RG540_CH16720	ABC transporter	1606786	1607568	-
RG540_CH16730	Extracellular solute-binding protein family 3	1607689	1608468	-
RG540_CH16740	Hypothetical protein	1608742	1611177	+
RG540_CH16750	Molybdopterin-guanine dinucleotide biosynthesis protein B	1611227	1611742	-
RG540_CH16760	GTP:molybdopterin guanylyltransferase	1611739	1612377	-
RG540_CH16770	Drug resistance transporter, Bcr/CflA family	1612377	1613654	-
RG540_CH16780	Possible transporter, RhaT family, DMT superfamily	1613654	1614559	-
RG540_CH16790	Probable chemoreceptor Y4FA	1614837	1617398	+
RG540_CH16800	Molybdenum cofactor biosynthesis protein A	1617505	1618554	-
RG540_CH16810	Protein containing DUF971	1618715	1619089	+
RG540_CH16820	Transcriptional regulator	1619090	1619569	-
RG540_CH16830	Hydrolase, alpha/beta domain protein	1619617	1620558	+
RG540_CH16840	Pyridoxamine 5'-phosphate oxidase family protein	1620627	1621235	+
RG540_CH16850	Hypothetical protein	1621357	1621746	+
RG540_CH16860	Hypothetical protein	1621775	1622536	+
RG540_CH16870	Putative diguanylate cyclase (GGDEF)domain	1622544	1623614	-
RG540_CH16880	Fumarate hydratase class II	1623908	1625299	-
RG540_CH16890	Peptidoglycan-binding domain 1 protein	1625682	1627619	+
RG540_CH16900	Phosphoglycolate phosphatase	1627676	1628377	-
RG540_CH16910	Ribose-5-phosphate isomerase A	1628566	1629261	+
RG540_CH16920	Hypothetical protein	1629280	1629972	+
RG540_CH16930	Glutathione-disulfide reductase	1630091	1631479	+
RG540_CH16940	Putative membrane protein (DUF2134)	1631505	1632839	-
RG540_CH16950	3-deoxy-7-phosphoheptulonate synthase (Phospho-2-dehydro-3-deoxyheptonate aldolase) (DAHP synthetase class II)	1633100	1634473	+
RG540_CH16960	Glutathione-dependent formaldehyde-activating, GFA	1634634	1635044	+
RG540_CH16970	NAD+ synthetase	1635105	1636778	+
RG540_CH16980	Hypothetical protein	1636782	1637378	+
RG540_CH16990	Periplasmic component of the Tol biopolymer transport system	1637344	1638201	+
RG540_CH17000	Cob(II)yrinic acid a,c-diamide reductase	1638499	1639185	+
RG540_CH17010	Hypothetical protein	1639186	1639887	-
RG540_CH17020	Putative bifunctional enzyme: malic oxidoreductase (N-terminal); phosphotransacetylase (C-terminal)	1640036	1642363	-
RG540_CH17030	Ser/Thr protein phosphatase family protein, UDP-2,3-diacylglucosamine hydrolase-like protein	1642583	1643398	+
RG540_CH17040	Putative 3-phenylpropionic acid transporter	1643466	1644695	+
RG540_CH17050	Mandelate racemase/muconate lactonizing protein	1644665	1645648	-
RG540_CH17060	Sulfate transporter/antisigma-factor	1645803	1646912	+
RG540_CH17070	ABC-type transport system involved in resistance to organic solvents, ATPase component	1646912	1647757	+
RG540_CH17080	Mammalian cell entry domain protein	1647766	1649136	+
RG540_CH17090	ABC-type uncharacterized transport system, auxiliary component	1649195	1649788	+
RG540_CH17100	Hypothetical protein	1649816	1650250	-
RG540_CH17110	Apolipoprotein A1/A4/E	1650421	1656855	-
RG540_CH17120	HPt domain-containing protein	1657329	1657703	+
RG540_CH17130	2Fe-2S ferredoxin (FdII)	1657837	1658157	+
RG540_CH17140	Putative secreted Zn-dependent protease	1658570	1659190	-
RG540_CH17150	Dihydropteroate synthase	1659372	1660172	+
RG540_CH17160	Dihydroneopterin aldolase	1660172	1660537	+
RG540_CH17170	2-amino-4-hydroxy-6-hydroxymethyldihydro pteridine diphosphokinase	1660521	1661048	+
RG540_CH17180	Hypothetical protein	1661065	1661619	-
RG540_CH17190	UPF0283 membrane protein	1661722	1662801	-
RG540_CH17200	Amino acid regulated cytosolic protein	1662798	1664264	-
RG540_CH17210	Putative phosphohistidine phosphatase, SixA	1664342	1664851	-
RG540_CH17220	RNA polymerase-binding protein DksA	1665122	1665541	+
RG540_CH17230	Hypothetical protein	1665623	1666732	-
RG540_CH17240	Cell cycle control histidine kinase CckA	1666985	1669597	+
RG540_CH17250	Recombinase RecA protein	1669843	1670931	+
RG540_CH17260	Alanine--tRNA ligase	1671116	1673776	+
RG540_CH17270	TRNA 2-thiocytidine biosynthesis protein TtcA	1673830	1674696	+
RG540_CH17280	Inositol monophosphatase	1674746	1675570	+
RG540_CH17290	Drug resistance transporter, Bcr/CflA family	1675631	1676878	-
RG540_CH17300	Glutaredoxin	1676968	1677303	-
RG540_CH17310	BolA family protein	1677460	1677696	-
RG540_CH17320	Hypothetical protein	1677804	1678487	-
RG540_CH17330	Phosphoribosylformylglycinamidine synthase II	1678639	1680846	-
RG540_CH17340	Lipid A 3-O-deacylase (PagL)	1681007	1681561	-
RG540_CH17350	Hypothetical protein	1681783	1682181	-
RG540_CH17360	Phosphoribosylformylglycinamidine synthase 1	1682239	1682919	-
RG540_CH17370	Hypothetical protein	1682916	1683074	-
RG540_CH17380	Hypothetical protein	1683166	1683372	-
RG540_CH17390	Phosphoribosylformylglycinamidine synthase, purS protein	1683390	1683617	-
RG540_CH17400	Phosphoribosylaminoimidazolesuccinocarboxamide synthase	1683648	1684412	-
RG540_CH17410	Hypothetical protein	1685135	1685449	+
RG540_CH17420	Diguanylate cyclase/phosphodiesterase with PAS/PAC sensor(S)	1685525	1688116	-
RG540_CH17430	Putative esterase of the alpha/beta hydrolase fold containing protein	1688241	1688795	-
RG540_CH17440	Adenylosuccinate lyase	1688827	1690134	-
RG540_CH17450	Putative secreted protein (DUF2259)	1690221	1690958	-
RG540_CH17460	Ribulose-phosphate 3-epimerase	1690955	1691644	-
RG540_CH17470	Extracellular ligand-binding receptor	1691705	1692778	-
RG540_CH17480	FMN reductase (NADH) RutF	1692953	1693453	+
RG540_CH17490	Carbon monoxide dehydrogenase, coxD accessory protein	1693478	1694407	+
RG540_CH17500	VWA containing CoxE-like protein	1694413	1695702	+
RG540_CH17510	Predicted sulfurylase small subunit, molybdopterin cytosine dinucleotide biosynthesis	1695699	1696025	+
RG540_CH17520	Predicted sulfurylase large subunit, molybdopterin cytosine dinucleotide biosynthesis	1696025	1696720	+
RG540_CH17530	Molybdenum cofactor cytidylyltransferase / molybdopterin molybdochelatase	1696725	1698359	+
RG540_CH17540	Putative regulator protein of competence-specific genes	1698364	1698690	+
RG540_CH17550	ADP-ribose pyrophosphatase	1698872	1699285	-
RG540_CH17560	ATP-dependent RNA helicase	1699293	1700846	-
RG540_CH17570	Metalloendopeptidase-like membrane protein	1701057	1702370	-
RG540_CH17580	Hypothetical protein	1702463	1703290	-
RG540_CH17590	Bacterioferritin comigratory protein	1703306	1703773	-
RG540_CH17600	RNA-binding region RNP-1 protein	1704111	1707302	+
RG540_CH17610	Tyrosine--tRNA ligase	1707353	1708606	-
RG540_CH17620	GGDEF domain-containing protein	1708876	1710063	+
RG540_CH17630	Putative hydrolase of the alpha/beta superfamily	1710111	1710788	-
RG540_CH17640	Nitrogenase cofactor synthesis protein NifS	1711030	1712196	+
RG540_CH17650	FeS assembly protein SufB	1712345	1713814	+
RG540_CH17660	FeS assembly ATPase SufC	1713878	1714633	+
RG540_CH17670	FeS assembly protein SufD	1714659	1715933	+
RG540_CH17680	Cysteine desulfurase	1715947	1717188	+
RG540_CH17690	FeS assembly SUF system protein	1717200	1717580	+
RG540_CH17700	FeS assembly scaffold SufA	1717658	1718047	+
RG540_CH17710	Transcriptional regulator, GntR family	1718056	1718679	-
RG540_CH17720	ABC-type antimicrobial peptide transport system, permease component	1718801	1720006	-
RG540_CH17730	Putative macrolide efflux ABC transporter, ATP-binding protein	1719996	1720712	-
RG540_CH17740	Efflux transporter, RND family, MFP subunit	1720725	1722011	-
RG540_CH17750	Hypothetical protein	1722263	1722604	+
RG540_CH17760	Hypothetical protein	1722707	1722967	+
RG540_CH17770	Hypothetical protein	1723048	1723227	-
RG540_CH17780	NAD(P)H-dependent FMN reductase C4B3.06c	1723321	1723899	-
RG540_CH17790	Hypothetical protein	1724021	1724146	-
RG540_CH17800	Hypothetical protein	1724369	1724608	+
RG540_CH17810	Peptidase Do	1724623	1726164	-
RG540_CH17820	tRNA-Lys	1727090	1727165	-
RG540_CH17830	Cytochrome c biogenesis protein transmembrane region	1727372	1728130	+
RG540_CH17840	Malonate transporter	1728177	1729139	+
RG540_CH17850	Ubiquinone biosynthesis hydroxylase	1729116	1730318	-
RG540_CH17860	Phosphatidylcholine synthase	1730505	1731233	+
RG540_CH17870	ATPase component of uncharacterized ABC-type transporter	1731401	1732975	+
RG540_CH17880	Inner-membrane translocator	1732965	1734056	+
RG540_CH17890	Putative ABC-type transport system, permease component	1734056	1734982	+
RG540_CH17900	Bmp family protein	1735030	1736103	+
RG540_CH17910	Bifunctional protein GlmU	1736232	1737593	+
RG540_CH17920	Glutamine--fructose-6-phosphate transaminase (isomerizing)	1737714	1739540	+
RG540_CH17930	Hypothetical protein	1739633	1740316	+
RG540_CH17940	Hypothetical protein	1740451	1741935	+
RG540_CH17950	ATP-dependent DNA helicase RecG	1742063	1744198	-
RG540_CH17960	Hypothetical protein	1744259	1744588	+
RG540_CH17970	Transcription-repair coupling factor (TRCF) protein	1744585	1748106	+
RG540_CH17980	Drug/metabolite (DMT) transporter integral membrane protein	1748107	1749045	-
RG540_CH17990	Polyketide biosynthesis associated protein	1749061	1749732	-
RG540_CH18000	Extracellular solute-binding protein family 5	1749766	1751601	-
RG540_CH18010	Invasion associated locus B family protein	1751878	1752525	+
RG540_CH18020	Hemimethylated DNA binding protein	1752641	1752970	-
RG540_CH18030	Glutamate--ammonia ligase	1753242	1754651	-
RG540_CH18040	Nitrogen regulatory protein P-II	1754721	1755059	-
RG540_CH18050	Carbohydrate kinase, YjeF related protein	1755403	1756884	+
RG540_CH18060	DUF72 protein	1756881	1757693	-
RG540_CH18070	UvrABC system protein A	1757718	1760639	-
RG540_CH18080	Single-stranded DNA-binding protein	1760889	1761437	+
RG540_CH18090	Hypothetical protein	1761706	1762116	+
RG540_CH18100	HPP family protein	1762369	1763520	-
RG540_CH18110	Multiple antibiotic resistance (MarC)-related protein	1763627	1764256	-
RG540_CH18120	DNA gyrase, A subunit	1764484	1767300	+
RG540_CH18130	Hypothetical protein	1767420	1767563	-
RG540_CH18140	Hypothetical protein	1767593	1767778	-
RG540_CH18150	Pantetheine-phosphate adenylyltransferase	1768184	1768678	+
RG540_CH18160	Peptidyl-prolyl cis-trans isomerase	1768706	1769278	+
RG540_CH18170	Peptidylprolyl isomerase	1769357	1769866	+
RG540_CH18180	S-adenosylmethionine:tRNA ribosyltransferase-isomerase	1769932	1771017	+
RG540_CH18190	TRNA-guanine transglycosylase	1771014	1772144	+
RG540_CH18200	Hypothetical protein	1772156	1772581	-
RG540_CH18210	Inner membrane protein YbjJ	1772865	1774019	+
RG540_CH18220	DnaJ family molecular chaperone	1774182	1774766	+
RG540_CH18230	Acetyltransferase	1774840	1775319	+
RG540_CH18240	tRNA-Ser	1775373	1775462	+
RG540_CH18250	Retinol dehydrogenase 14	1775532	1776398	-
RG540_CH18260	Transcriptional regulator, MarR family	1776493	1776927	+
RG540_CH18270	Glyoxalase/bleomycin resistance protein/dioxygenase:3-demethylubiquinone-9 3-methyltransferase	1777152	1777559	-
RG540_CH18280	4-oxalocrotonate tautomerase family protein	1777642	1778070	-
RG540_CH18290	Transcriptional regulator, TetR family	1778189	1778821	+
RG540_CH18300	Transcriptional regulator, Crp/Fnr family	1778916	1779635	-
RG540_CH18310	Hypothetical protein	1779780	1780028	+
RG540_CH18320	Rare lipoprotein A	1780284	1781339	+
RG540_CH18330	Serine-type D-Ala-D-Ala carboxypeptidase	1781407	1782585	+
RG540_CH18340	DTMP kinase	1782653	1783333	+
RG540_CH18350	DNA polymerase III, delta' subunit	1783330	1784358	+
RG540_CH18360	Methionine--tRNA ligase	1784465	1786018	+
RG540_CH18370	Hydrolase, TatD family	1786029	1786811	+
RG540_CH18380	Metal-dependent hydrolase, beta-lactamase superfamily I	1786815	1787636	+
RG540_CH18390	Hypothetical protein	1787891	1788049	+
RG540_CH18400	Transmembrane signal peptide protein	1788295	1788642	+
RG540_CH18410	DUF72 protein	1788709	1789626	+
RG540_CH18420	Rotamase family protein	1789745	1791628	+
RG540_CH18430	Anthranilate phosphoribosyltransferase	1791648	1792664	+
RG540_CH18440	Indole-3-glycerol phosphate synthase	1792669	1793484	+
RG540_CH18450	Molybdenum cofactor biosynthesis protein C	1793484	1793963	+
RG540_CH18460	Molybdenum cofactor synthesis domain-containing protein	1793967	1795181	+
RG540_CH18470	Deoxyribodipyrimidine photo-lyase	1795245	1796678	+
RG540_CH18480	Glyoxalase family protein	1796703	1797128	-
RG540_CH18490	Citrate (Si)-synthase	1797221	1798384	-
RG540_CH18500	Citrate synthase II CitA	1798443	1799534	+
RG540_CH18510	Putative hexonate dehydrogenase	1799542	1800312	-
RG540_CH18520	CTP synthase	1800448	1802100	-
RG540_CH18530	Preprotein translocase, SecG subunit	1802213	1802674	-
RG540_CH18540	Triose-phosphate isomerase	1802771	1803541	-
RG540_CH18550	Phospholipase/carboxylesterase family protein	1803684	1804580	-
RG540_CH18560	DNA topoisomerase IV subunit B	1804719	1806815	+
RG540_CH18570	Putative bacteriophytochrome	1806858	1809407	-
RG540_CH18580	PF01594 domain protein	1809659	1810879	+
RG540_CH18590	Hypothetical protein	1811001	1811441	+
RG540_CH18600	Hypothetical protein	1811450	1812577	-
RG540_CH18610	Citrate lyase beta subunit	1812676	1813344	+
RG540_CH18620	Nitrilotriacetate monooxygenase component B	1813334	1813954	-
RG540_CH18630	Nitroreductase	1813963	1814541	-
RG540_CH18640	Hypothetical protein	1814651	1815637	+
RG540_CH18650	Threonine--tRNA ligase	1815761	1817773	-
RG540_CH18660	PF08002 family protein	1817900	1818424	-
RG540_CH18670	Nitrogen-fixing NifU domain protein	1819060	1819503	-
RG540_CH18680	GTP cyclohydrolase 1	1819790	1820404	+
RG540_CH18690	Phosphoribosyl-AMP cyclohydrolase	1820433	1820894	+
RG540_CH18700	Phospholipase, patatin family	1821003	1821962	+
RG540_CH18710	Putative signal-transduction protein containing cAMP-binding and CBS domains	1822027	1822461	-
RG540_CH18720	Rhomboid family protein	1822590	1823348	-
RG540_CH18730	Hypothetical protein	1823571	1824137	+
RG540_CH18740	Type IV pilus assembly PilZ	1824345	1824860	+
RG540_CH18750	Transglutaminase cysteine peptidase BTLCP	1825403	1826014	+
RG540_CH18760	Putative transmembrane anchored protein	1826258	1826992	+
RG540_CH18770	D-alanyl-D-alanine carboxypeptidase	1827160	1828719	+
RG540_CH18780	Hypothetical protein	1828807	1829076	+
RG540_CH18790	Uncharacterized conserved protein UCP032025	1829092	1829529	-
RG540_CH18800	L-serine dehydratase 1	1829601	1831001	-
RG540_CH18810	Hypothetical protein	1831170	1831271	-
RG540_CH18820	Hypothetical protein	1831519	1832217	+
RG540_CH18830	Protein containing DUF1624	1832241	1833227	+
RG540_CH18840	Leucine/isovalerate utilization transcriptional regulator LiuR	1833243	1833635	-
RG540_CH18850	Magnesium transporter	1833693	1835111	-
RG540_CH18860	Peptide deformylase 1	1835317	1835808	+
RG540_CH18870	Putative periplasmic or secreted lipoprotein	1835878	1836135	+
RG540_CH18880	Putative periplasmic or secreted lipoprotein	1836211	1836702	+
RG540_CH18890	Membrane-anchored protein (Osmotically inducible protein)	1836717	1837139	-
RG540_CH18900	Hypothetical protein	1837601	1838197	+
RG540_CH18910	tRNA-Leu	1838370	1838454	-
RG540_CH18920	Lipoyl/octanoyl transferase	1838632	1839360	+
RG540_CH18930	Possible transporter, RarD family, DMT superfamily	1839423	1840343	+
RG540_CH18940	Mll0880 protein	1840444	1841154	+
RG540_CH18950	Mll1338 protein	1841292	1842560	+
RG540_CH18960	Thiosulfate sulfurtransferase	1842637	1843251	+
RG540_CH18970	S-(hydroxymethyl)glutathione dehydrogenase	1843357	1844484	+
RG540_CH18980	UPF0339 protein Atu0232	1844571	1844759	+
RG540_CH18990	UPF0178 protein	1844847	1845293	+
RG540_CH19000	Hypothetical protein	1845311	1845973	+
RG540_CH19010	S-formylglutathione hydrolase	1845992	1846825	+
RG540_CH19020	Hypothetical protein	1846829	1847317	-
RG540_CH19030	ATP12 ATPase	1847375	1848166	-
RG540_CH19040	Hydrolase	1848179	1848832	-
RG540_CH19050	Pseudouridylate synthase	1848829	1849821	-
RG540_CH19060	CrcB-like protein	1849870	1850238	-
RG540_CH19070	Hypothetical protein	1850372	1850650	+
RG540_CH19080	Putative signal protein with EAL domain	1850668	1852263	-
RG540_CH19090	Transcriptional regulator, AsnC family	1852439	1852924	-
RG540_CH19100	Hypothetical protein	1853063	1853479	+
RG540_CH19110	Protein of hypothetical function DUF461	1853519	1854007	-
RG540_CH19120	Hypothetical protein	1854075	1854452	-
RG540_CH19130	Hypothetical protein	1854621	1854782	+
RG540_CH19140	Aminomethyltransferase	1854882	1856018	+
RG540_CH19150	Glycine cleavage system H protein	1856035	1856397	+
RG540_CH19160	Glycine dehydrogenase [decarboxylating]	1856394	1859261	+
RG540_CH19170	Hypothetical protein	1859484	1859825	-
RG540_CH19180	Flagellar basal body rod protein	1860055	1860384	+
RG540_CH19190	Flavodoxin/nitric oxide synthase	1860545	1861129	-
RG540_CH19200	Hypothetical protein	1861231	1861578	-
RG540_CH19210	Predicted transcriptional regulator, AcrR family	1861713	1862285	+
RG540_CH19220	TRNA-dihydrouridine synthase	1863142	1864206	-
RG540_CH19230	Putative integrase/recombinase	1864318	1865388	+
RG540_CH19240	Hypothetical protein	1865889	1866179	-
RG540_CH19250	Hypothetical protein	1866313	1866408	-
RG540_CH19260	Organic hydroperoxide resistance protein	1866408	1866833	-
RG540_CH19270	Short-chain dehydrogenase/reductase SDR	1866847	1867725	-
RG540_CH19280	TetR-type transcriptional regulator of sulfur metabolism	1867853	1868476	+
RG540_CH19290	Transcriptional regulator, HxlR family	1868590	1868973	-
RG540_CH19300	NADP oxidoreductase coenzyme F420-dependent	1869110	1869844	+
RG540_CH19310	NADP oxidoreductase coenzyme F420-dependent	1869942	1870607	+
RG540_CH19320	Nitrilotriacetate monooxygenase component A	1870770	1872023	+
RG540_CH19330	Hypothetical protein	1872013	1872144	-
RG540_CH19340	Mandelate racemase/muconate lactonizing protein	1872227	1873390	-
RG540_CH19350	Tartrate dehydrogenase	1873700	1874779	-
RG540_CH19360	Possible TctA subunit of the Tripartite Tricarboxylate Transport(TTT) Family	1874798	1876306	-
RG540_CH19370	Tripartite tricarboxylate transporter TctB family	1876310	1876762	-
RG540_CH19380	Extra-cytoplasmic solute receptor	1876814	1877779	-
RG540_CH19390	Transcriptional regulators LysR	1877901	1878818	+
RG540_CH19400	Alpha/beta hydrolase fold-3 domain protein	1878915	1879958	+
RG540_CH19410	Putative transcriptional regulator	1880151	1881110	-
RG540_CH19420	Possible o-pyrocatechuate decarboxylase	1881130	1882101	+
RG540_CH19430	Aldehyde dehydrogenase	1882693	1884147	-
RG540_CH19440	Peptide/nickel/opine uptake family ABC transporter, ATP-binding protein, putative	1884195	1886072	-
RG540_CH19450	Oligopeptide transport system permease protein (ABC superfamily, OppBC subfamily)	1886368	1887375	+
RG540_CH19460	Peptide/nickel/opine uptake family ABC transporter, permease protein	1887368	1888279	+
RG540_CH19470	Glycine/D-amino acid oxidase, deaminating	1888344	1889612	-
RG540_CH19480	N-formylglutamate amidohydrolase	1889609	1890355	-
RG540_CH19490	Transcriptional regulator, RpiR family	1890352	1891230	-
RG540_CH19500	Putative oligopeptide-binding protein appA (ABC superfamily)	1891355	1893052	+
RG540_CH19510	Peptidase M19 renal dipeptidase	1893179	1894216	-
RG540_CH19520	Extracellular solute-binding protein family 5	1894428	1896026	+
RG540_CH19530	ABC-type dipeptide/oligopeptide/nickel transport system, permease component	1896023	1897036	+
RG540_CH19540	ABC-type dipeptide/oligopeptide/nickel transport system, permease component	1897036	1897935	+
RG540_CH19550	Dipeptide ABC transporter, ATP-binding protein	1897940	1898767	+
RG540_CH19560	Dipeptide ABC transporter, ATP-binding protein	1898764	1899507	+
RG540_CH19570	Penicillin-binding protein, beta-lactamase class C	1899563	1901071	+
RG540_CH19580	Transcriptional regulator, LysR family	1901134	1902018	+
RG540_CH19590	D-amino-acid transaminase	1902026	1902892	-
RG540_CH19600	Peptidase S58 DmpA	1902912	1903958	-
RG540_CH19610	Blr1554 protein	1904158	1905273	-
RG540_CH19620	IstA	1905320	1906786	+
RG540_CH19630	Drug resistance transporter, EmrB/QacA subfamily	1906897	1908330	-
RG540_CH19640	Putative HTH-type transcriptional regulator YeaM	1908485	1909270	+
RG540_CH19650	DNA-binding transcriptional activator GcvA	1910312	1911196	-
RG540_CH19660	Extracellular solute-binding protein family 5	1911323	1912930	+
RG540_CH19670	Adenylosuccinate lyase	1912997	1914400	+
RG540_CH19680	Putative binding-protein-dependent transport permease	1914400	1915383	+
RG540_CH19690	ABC-type transporter, permease component: PepT family protein	1915380	1916591	+
RG540_CH19700	Dipeptide transport ATP-binding (ABC superfamily)	1916603	1917571	+
RG540_CH19710	Dipeptide transport ATP-binding (ABC superfamily)	1917575	1918567	+
RG540_CH19720	Hypothetical protein	1919168	1919443	+
RG540_CH19730	Arylsulfatase	1919771	1921558	-
RG540_CH19740	Sulfatase-modifying factor 1	1921583	1922548	-
RG540_CH19750	Transcriptional regulator, TetR family	1922545	1923195	-
RG540_CH19760	Oligopeptide-transport ATP-binding protein ABC transporter OppD	1923204	1925261	-
RG540_CH19770	Dipeptide transport system permease protein	1925258	1926121	-
RG540_CH19780	ABC di/oligopeptide transporter	1926124	1927071	-
RG540_CH19790	Peptide/opine/nickel uptake family ABC transporter, periplasmic substrate-binding protein	1927073	1928623	-
RG540_CH19800	Putative nucleotide-diphosphate-sugar epimerase	1929054	1929914	-
RG540_CH19810	LysR-like protein	1930022	1930912	+
RG540_CH19820	CBS domain protein	1931123	1931548	-
RG540_CH19830	Hypothetical protein	1931566	1931904	-
RG540_CH19840	Putative membrane protein	1932006	1933055	-
RG540_CH19850	Putative outer membrane protein	1933207	1933734	-
RG540_CH19860	Hypothetical protein	1934263	1934448	-
RG540_CH19870	Hypothetical protein	1934658	1934990	-
RG540_CH19880	Hypothetical protein	1935165	1935467	-
RG540_CH19890	Activator of Hsp90 ATPase 1 family protein	1935640	1936083	-
RG540_CH19900	Transcriptional regulator, LysR family	1936252	1937142	-
RG540_CH19910	Hypothetical transport protein YebQ	1937262	1938635	+
RG540_CH19920	Putative Na+/phosphate transporter	1938895	1940574	+
RG540_CH19930	MutT family NTP pyrophosphatase	1940571	1940888	-
RG540_CH19940	Phosphate transport regulator related to PhoU	1941200	1941844	+
RG540_CH19950	Phosphate transporter	1941844	1942848	+
RG540_CH19960	Putative sensor histidine kinase with multiple PAS and a response regulator receiver domain (Modular protein)	1942865	1946647	-
RG540_CH19970	Fumarylacetoacetate (FAA) hydrolase	1947051	1947737	+
RG540_CH19980	Ferripyochelin binding protein	1947764	1948291	+
[truncated: 4,232 more rows]

## Sheet: HAMBI1141_genes
		Position
Locus_tag	Gene_description	Start	Stop	Strand
RG1141_CH00010	Chromosomal replication initiator protein DnaA	100	1566	+
RG1141_CH00020	Amino acid exporter	1572	2189	+
RG1141_CH00030	Tellurite resistance protein-related protein	2199	2792	+
RG1141_CH00040	Coproporphyrinogen dehydrogenase	2803	3996	-
RG1141_CH00050	Non-canonical purine NTP pyrophosphatase	4003	4647	-
RG1141_CH00060	Glyoxalase family protein	4656	5063	-
RG1141_CH00070	TRNA nucleotidyltransferase	5082	5798	-
RG1141_CH00080	Heat-inducible transcription repressor HrcA	5975	7054	+
RG1141_CH00090	HSP-70 cofactor	7173	7814	+
RG1141_CH00100	PTS IIA-like nitrogen-regulatory protein PtsN	8018	8482	-
RG1141_CH00110	Sigma 54 modulation protein/ribosomal protein S30EA	8560	9135	-
RG1141_CH00120	RNA polymerase sigma-54 factor RpoN	9384	10940	-
RG1141_CH00130	Probable ABC transporter ATP-binding protein in ntrA/rpoN 5'region	11132	11938	-
RG1141_CH00140	OstA family protein	11951	12505	-
RG1141_CH00150	Hypothetical protein	12518	13186	-
RG1141_CH00160	Signal peptide peptidase SppA, 36K type	13393	14349	+
RG1141_CH00170	Integration host factor subunit BetA	14376	14675	+
RG1141_CH00180	Hypothetical protein	14775	15110	+
RG1141_CH00190	Carbon monoxide dehydrogenase subunit G	15127	15582	-
RG1141_CH00200	SAM dependent methyltransferase	15709	16818	+
RG1141_CH00210	TRNA/rRNA methyltransferase (SpoU)	16815	17675	+
RG1141_CH00220	Lipoprotein signal peptidase	17672	18163	+
RG1141_CH00230	Putative Sensor histidine kinase with PAS and Response regulator receiver domains	18284	19999	+
RG1141_CH00240	Ornithine-acyl[acyl carrier protein] N-acyltransferase	20099	20971	+
RG1141_CH00250	Pilus retraction motor protein PilT	20968	21357	-
RG1141_CH00260	Prevent-host-death family protein	21354	21653	-
RG1141_CH00270	NADP-dependent malic enzyme	21663	23960	-
RG1141_CH00280	DNA mismatch repair protein MutS	24074	26806	+
RG1141_CH00290	Transcriptional regulator, AraC/XylS family	26960	27991	+
RG1141_CH00300	Uridylyltransferase	28104	30941	+
RG1141_CH00310	Integral membrane protein MviN	30966	32534	+
RG1141_CH00320	Peptidase M15A	32531	32971	-
RG1141_CH00330	Glyoxalase/Bleomycin resistance /Dioxygenase superfamily protein	33344	33751	+
RG1141_CH00340	Tryptophan--tRNA ligase	33840	34904	+
RG1141_CH00350	UspA domain-containing protein	35040	35519	+
RG1141_CH00360	NifU domain protein	35635	36201	+
RG1141_CH00370	Glycoprotease metalloprotease	36220	36885	+
RG1141_CH00380	Hypothetical protein	36882	37397	+
RG1141_CH00390	Ferric uptake regulation protein	37439	37867	+
RG1141_CH00400	Phospholipid/glycerol acyltransferase	37864	38667	+
RG1141_CH00410	TRNA-i(6)A37 methylthiotransferase	38711	40123	+
RG1141_CH00420	Phosphate starvation inducible protein	40149	41204	+
RG1141_CH00430	Probable rRNA maturation factor	41223	41732	+
RG1141_CH00440	CBS domain-containing protein	41742	42923	+
RG1141_CH00450	Apolipoprotein N-acyltransferase	43021	44622	+
RG1141_CH00460	Uncharacterized HTH-type transcriptional regulator R00410	44775	45191	+
RG1141_CH00470	S-adenosylmethionine synthase	45375	46634	+
RG1141_CH00480	TRNA(m7G46)-methyltransferase	46719	47420	+
RG1141_CH00490	Uncharacterized small protein	47425	47682	-
RG1141_CH00500	Small heat shock protein HspH	47727	48155	-
RG1141_CH00510	Inosine-uridine preferring nucleoside hydrolase	48348	49289	+
RG1141_CH00520	Chemoreceptor methyl-accepting chemotaxis transmembrane protein	49361	51715	-
RG1141_CH00530	Ribokinase	51899	52798	-
RG1141_CH00540	RmuC domain protein	52849	54054	-
RG1141_CH00550	Peptide deformylase	54166	54681	+
RG1141_CH00560	Methionyl-tRNA formyltransferase	54740	55675	+
RG1141_CH00570	TRNA pseudouridine(38-40) synthase	55675	56439	+
RG1141_CH00580	Hypothetical protein	56453	57049	-
RG1141_CH00590	Hypothetical protein	57083	57703	-
RG1141_CH00600	Succinyl-diaminopimelate desuccinylase	57687	58883	-
RG1141_CH00610	Hypothetical protein	58893	59747	-
RG1141_CH00620	TIGR00730 family protein	59884	60744	+
RG1141_CH00630	Hypothetical protein	60802	61110	+
RG1141_CH00640	ISBma2, transposase	61224	62594	+
RG1141_CH00650	Calcium-binding EF-hand-containing protein	62766	63422	-
RG1141_CH00660	Pyrimidine 5'-nucleotidase	63532	64350	-
RG1141_CH00670	EamA-like transporter family	64351	65253	+
RG1141_CH00680	PEP phosphonomutase	65326	66099	+
RG1141_CH00690	Acetylglutamate kinase	66119	67006	-
RG1141_CH00700	Secreted/surface protein with fasciclin-like repeats	67359	67916	+
RG1141_CH00710	Probable GTP-binding protein EngB	68003	68662	-
RG1141_CH00720	Membrane integrase YidC	68803	70608	-
RG1141_CH00730	Ribonuclease P protein component	70608	71000	-
RG1141_CH00740	Chemoreceptor methyl-accepting chemotaxis transmembrane protein	71644	73671	+
RG1141_CH00750	Integral membrane sensor signal transduction histidine kinase	73845	75341	+
RG1141_CH00760	tRNA-Arg	75480	75556	+
RG1141_CH00770	Transcriptional regulator; GstR	75678	76595	-
RG1141_CH00780	Putative pyridoxine 5-phosphate oxidase	76716	77348	+
RG1141_CH00790	Hypothetical protein	77345	77815	+
RG1141_CH00800	PMT family glycosyltransferase, 4-amino-4-deoxy-L-arabinose transferase	78013	79545	+
RG1141_CH00810	Short-chain dehydrogenase/reductase SDR	79627	80334	+
RG1141_CH00820	Proline racemase	80350	81387	+
RG1141_CH00830	Sel1 repeat protein	81392	82318	-
RG1141_CH00840	Dihydroorotase	82550	83587	+
RG1141_CH00850	Hypothetical protein	83617	84000	-
RG1141_CH00860	Diguanylate cyclase	84228	85406	+
RG1141_CH00870	Orotate phosphoribosyltransferase	85492	86187	+
RG1141_CH00880	Fructokinase	86265	87191	+
RG1141_CH00890	Glucose-6-phosphate isomerase	87250	88875	-
RG1141_CH00900	Esterase/lipase/thioesterase, active site	88963	90207	-
RG1141_CH00910	Long-chain-fatty-acid--CoA ligase	90345	92042	-
RG1141_CH00920	PRC-barrel domain protein	92310	92702	+
RG1141_CH00930	Hypothetical protein	92801	93913	+
RG1141_CH00940	NH(3)-dependent NAD(+) synthetase	93933	94931	-
RG1141_CH00950	Acyl-CoA ligase (AMP-forming), exosortase system type 1 associated	94928	96481	-
RG1141_CH00960	Acyl carrier protein	96492	96746	-
RG1141_CH00970	Exodeoxyribonuclease III	96906	97679	+
RG1141_CH00980	Putative N-acetyltransferase	97676	98515	-
RG1141_CH00990	Putative 2-hydroxyacid dehydrogenase	98540	99490	-
RG1141_CH01000	NAD binding site:FAD dependent oxidoreductase	99618	100733	+
RG1141_CH01010	2-dehydro-3-deoxy-L-arabinonate dehydratase	100752	101678	-
RG1141_CH01020	Dimethylmenaquinone methyltransferase	101678	102382	-
RG1141_CH01030	Putative 5-methyltetrahydropteroyltriglutamate-homocysteine methyltransferase (Cobalamin-independent methionine synthase)	102546	103577	+
RG1141_CH01040	Putative hydrolase	103828	104535	+
RG1141_CH01050	Protocatechuate 4,5-dioxygenase, alpha subunit	104532	104885	+
RG1141_CH01060	Protocatechuate 4,5-dioxygenase	104878	105720	+
RG1141_CH01070	Hypothetical protein	105724	106050	+
RG1141_CH01080	Iron utilization protein	106115	106888	-
RG1141_CH01090	Hypothetical protein	107258	107512	+
RG1141_CH01100	tRNA-Thr	107577	107652	-
RG1141_CH01110	2-nitropropane dioxygenase NPD	107783	108739	-
RG1141_CH01120	Possible BirS-like protein incolved in biotin regulatory network	108988	110211	+
RG1141_CH01130	PPK2 family polyphosphate:nucleotide phosphotransferase	110215	111096	-
RG1141_CH01140	Phosphate regulon sensor histidine kinase, putative	111354	112559	+
RG1141_CH01150	Phosphate ABC transporter, periplasmic phosphate-binding protein	112754	113788	+
RG1141_CH01160	High-affinity phosphate transport protein (ABC superfamily, membrane)	113975	115459	+
RG1141_CH01170	Phosphate ABC transporter, permease protein	115456	116775	+
RG1141_CH01180	Phosphate ABC transporter, ATP-binding protein PstB	116789	117604	+
RG1141_CH01190	Phosphate transport system regulatory protein PhoU	117650	118363	+
RG1141_CH01200	Phosphate regulon transcriptional regulatory protein PhoB	118385	119068	+
RG1141_CH01210	Transmembrane pair domain protein	119078	119515	-
RG1141_CH01220	GcrA cell cycle regulator	119705	120241	-
RG1141_CH01230	Acetylornithine transaminase	120650	121846	+
RG1141_CH01240	Ornithine carbamoyltransferase	121901	122818	+
RG1141_CH01250	Hsp33 protein	123032	124021	+
RG1141_CH01260	Tannase and feruloyl esterase	124060	125646	-
RG1141_CH01270	Protein ApaG	125759	126151	-
RG1141_CH01280	O-succinylhomoserine sulfhydrylase	126311	127495	-
RG1141_CH01290	2'-deoxycytidine 5'-triphosphate deaminase	127693	128787	+
RG1141_CH01300	tRNA-Gly	128841	128914	+
RG1141_CH01310	Phage integrase	128946	130109	-
RG1141_CH01320	Hypothetical protein	130099	130314	-
RG1141_CH01330	Hypothetical protein	130311	130511	-
RG1141_CH01340	Hypothetical protein	130508	130702	-
RG1141_CH01350	Hypothetical protein	130695	130901	-
RG1141_CH01360	Hypothetical protein	130903	131895	-
RG1141_CH01370	Gp37Gp68 family protein	131892	132776	-
RG1141_CH01380	Hypothetical protein	132776	133192	-
RG1141_CH01390	Hypothetical protein	133185	133505	-
RG1141_CH01400	Hypothetical protein	133589	134572	-
RG1141_CH01410	Hypothetical protein	134601	134945	-
RG1141_CH01420	Hypothetical protein	135009	135182	-
RG1141_CH01430	Hypothetical protein	135179	135409	-
RG1141_CH01440	Hypothetical protein	135415	135675	-
RG1141_CH01450	Hypothetical protein	135905	136132	+
RG1141_CH01460	Putative prophage repressor	136129	136842	-
RG1141_CH01470	Hypothetical protein	136919	137164	+
RG1141_CH01480	Hypothetical protein	137385	137828	+
RG1141_CH01490	Hypothetical protein	137830	138045	+
RG1141_CH01500	Hypothetical protein	138042	138266	+
RG1141_CH01510	Mlr8507 protein	138266	139678	+
RG1141_CH01520	Hypothetical protein	139675	140229	+
RG1141_CH01530	Bcep22gp48 domain protein	140226	140612	+
RG1141_CH01540	Hypothetical protein	140609	141259	+
RG1141_CH01550	Hypothetical protein	141256	141555	+
RG1141_CH01560	Hypothetical protein	141552	142709	+
RG1141_CH01570	Transcription antitermination protein NusG	142693	143361	+
RG1141_CH01580	Hypothetical protein	143604	143831	-
RG1141_CH01590	Resolvase helix-turn-helix domain protein	144038	144526	+
RG1141_CH01600	Putative phage terminase, large subunit	144513	146237	+
RG1141_CH01610	Portal protein, HK97 family	146234	147517	+
RG1141_CH01620	ATP-dependent Clp protease, proteolytic subunit ClpP	147495	148235	+
RG1141_CH01630	HK97 family prophage LambdaSa04	148324	149790	+
RG1141_CH01640	Hypothetical protein	149863	150345	+
RG1141_CH01650	Hypothetical protein	150426	150860	+
RG1141_CH01660	Hypothetical protein	150898	151491	+
RG1141_CH01670	Hypothetical protein	151488	151814	+
RG1141_CH01680	Mlr8531 protein	151814	152398	+
RG1141_CH01690	Hypothetical protein	152398	152874	+
RG1141_CH01700	Hypothetical protein	152930	154159	+
RG1141_CH01710	Hypothetical protein	154166	154450	-
RG1141_CH01720	Hypothetical protein	154524	154781	+
RG1141_CH01730	Putative branched-chain amino acid ABC transporter	154875	155306	+
RG1141_CH01740	Hypothetical protein	155441	155659	+
RG1141_CH01750	Prophage tail length tape measure protein	155708	158746	+
RG1141_CH01760	Hypothetical protein	158750	159508	+
RG1141_CH01770	Hypothetical protein	159508	160110	+
RG1141_CH01780	Hypothetical protein	160152	160553	+
RG1141_CH01790	Hypothetical protein	160553	162745	+
RG1141_CH01800	Hypothetical protein	162757	164262	+
RG1141_CH01810	Hypothetical protein	164270	164716	+
RG1141_CH01820	Putative acyltransferase	164789	165805	-
RG1141_CH01830	Peptidoglycan-binding domain 1 protein	165836	166999	+
RG1141_CH01840	Hypothetical protein	166999	167280	+
RG1141_CH01850	Hypothetical protein	167419	167856	+
RG1141_CH01860	Hypothetical protein	167840	168169	+
RG1141_CH01870	Lipopolysaccharide modification acyltransferase	168322	170229	+
RG1141_CH01880	Methylase involved in ubiquinone/menaquinone biosynthesis	170308	171234	-
RG1141_CH01890	Hypothetical protein	171488	171757	-
RG1141_CH01900	Hypothetical protein	171972	172361	-
RG1141_CH01910	Site-specific recombinase, phage integrase family	172438	173316	-
RG1141_CH01920	ABC sugar (Glycerol) transporter, periplasmic binding protein	174436	176166	-
RG1141_CH01930	Putative glycerol-3-phosphate and glycerol transport protein	176241	176522	-
RG1141_CH01940	ABC sugar (Glycerol) transporter, inner membrane subunit	176539	177366	-
RG1141_CH01950	ABC sugar (Glycerol) transporter, inner membrane subunit	177383	178249	-
RG1141_CH01960	Sn-glycerol-3-phosphate transport ATP-binding protein	178253	179323	-
RG1141_CH01970	ATPase component of ABC-type sugar transporter	179335	180405	-
RG1141_CH01980	Glycerol-3-phosphate dehydrogenase	180446	181960	-
RG1141_CH01990	Glycerol-3-phosphate regulon repressor	182062	182844	-
RG1141_CH02000	Putative oxidoreductase YdbC	182951	183829	-
RG1141_CH02010	Putative HTH-type transcriptional regulator YcaN	183926	184834	+
RG1141_CH02020	Isochorismatase family protein	184951	185526	+
RG1141_CH02030	Diguanylate cyclase/phosphodiesterase	185772	187895	+
RG1141_CH02040	PAS/PAC sensor signal transduction histidine kinase	187921	189543	-
RG1141_CH02050	Hypothetical protein	189725	190414	-
RG1141_CH02060	Hypothetical protein	190776	191213	-
RG1141_CH02070	SpoVR family protein	191422	192990	-
RG1141_CH02080	UPF0229 protein	192987	194264	-
RG1141_CH02090	Putative serine protein kinase, PrkA	194451	196394	-
RG1141_CH02100	Putative 3-methyladenine DNA glycosylase	196739	197269	+
RG1141_CH02110	Methyl-accepting chemotaxis sensory transducer	197734	199341	+
RG1141_CH02120	Putative chemotaxis protein CheX	199341	199634	+
RG1141_CH02130	Chemotaxis receiver protein	199637	200002	+
RG1141_CH02140	Chemotaxis two-component sensor histidine kinase protein	200019	202295	+
RG1141_CH02150	CheW protein	202302	202769	+
RG1141_CH02160	CheR methyltransferase, all-alpha domain protein	202766	203674	+
RG1141_CH02170	Chemotaxis response regulator containing a CheY-like receiver domain and a methylesterase domain	203671	204711	+
RG1141_CH02180	Chemotactic response regulator, two-component system	204712	205101	+
RG1141_CH02190	Probable chemoreceptor glutamine deamidase CheD	205098	205655	+
RG1141_CH02200	Hypothetical protein	205685	206074	+
RG1141_CH02210	Flagellar M-ring protein FliF	206238	207908	+
RG1141_CH02220	Transcriptional regulator, LuxR family	208300	209037	+
RG1141_CH02230	DNA-binding protein with HTH domain-containing protein	209051	209797	+
RG1141_CH02240	Hypothetical protein	209841	210275	-
RG1141_CH02250	Flagellar biosynthetic protein FlhB	210281	211309	-
RG1141_CH02260	Flagellar motor switch protein FliG	211574	212626	-
RG1141_CH02270	Flagellar motor switch protein FliN	212655	213257	-
RG1141_CH02280	Flagellar motor switch protein FliM	213331	214284	-
RG1141_CH02290	Chemotaxis protein MotA	214281	215150	-
RG1141_CH02300	Flagellar protein, putative	215351	216130	+
RG1141_CH02310	Flagellar basal-body rod protein FlgF	216132	216869	+
RG1141_CH02320	Flagellum-specific ATP synthase	216892	218289	+
RG1141_CH02330	Putative flagella related protein	218297	218869	+
RG1141_CH02340	FlgB	218923	219309	+
RG1141_CH02350	Flagellar basal-body rod protein FlgC	219314	219733	+
RG1141_CH02360	Flagellar hook-basal body complex protein FliE	219730	220068	+
RG1141_CH02370	Flagellar basal-body rod protein FlgG	220086	220874	+
RG1141_CH02380	Flagellar basal body P-ring biosynthesis protein FlgA	220895	221377	+
RG1141_CH02390	Flagellar P-ring protein	221374	222504	+
RG1141_CH02400	Putative exported flagella related protein	222501	223061	+
RG1141_CH02410	Flagellar L-ring protein	223058	223777	+
RG1141_CH02420	Flagellar basal body-associated protein	223820	224335	+
RG1141_CH02430	Cephalosporin hydroxylase	224457	225227	-
RG1141_CH02440	Putative NDP-hexose methyltransferase protein	225220	226281	-
RG1141_CH02450	CDP-abequose synthase	226286	227119	-
RG1141_CH02460	Putative NDP-hexose 3-C-methyltransferase protein	227116	228339	-
RG1141_CH02470	dTDP-4-dehydrorhamnose reductase	228336	228896	-
RG1141_CH02480	CDP-glucose 4,6-dehydratase	228893	229975	-
RG1141_CH02490	Glucose-1-phosphate cytidylyltransferase	229957	230730	-
RG1141_CH02500	Glycosyl transferase, family 2	230832	232079	-
RG1141_CH02510	Flagellar biosynthesis protein FliP	232406	233143	+
RG1141_CH02520	Predicted O-linked N-acetylglucosamine transferase	233204	235144	-
RG1141_CH02530	Flagellin protein FlaD	235473	236738	+
RG1141_CH02540	Flagellin protein FlaD	236995	238260	+
RG1141_CH02550	Flagellin protein FlaD	238515	239783	+
RG1141_CH02560	Flagellin protein FlaD	240031	241299	+
RG1141_CH02570	Flagellin protein FlaD	241630	242919	+
RG1141_CH02580	GTPase protein	243188	243829	+
RG1141_CH02590	Chemotaxis motility protein	243826	245148	+
RG1141_CH02600	Chemotaxis protein MotC	245151	246422	+
RG1141_CH02610	Flagellar hook-length control protein	246419	247885	+
RG1141_CH02620	Lytic transglycosylase catalytic	247833	248528	+
RG1141_CH02630	Flagellar transcriptional regulator FtcR	248809	249480	+
RG1141_CH02640	Flagellar hook protein FlgE	249587	250909	+
RG1141_CH02650	Flagellar hook-associated protein FlgK	250955	252424	+
RG1141_CH02660	Putative flagellar hook-associated protein 3 (HAP3)	252427	253530	+
RG1141_CH02670	Flagellar biosynthesis regulatory protein FlaF	253566	253913	+
RG1141_CH02680	Probable flagellum biosynthesis repressor protein FlbT	253910	254359	+
RG1141_CH02690	Flagellar hook capping protein	254350	254781	+
RG1141_CH02700	Flagellar biosynthetic protein FliQ	254837	255103	+
RG1141_CH02710	Flagellar biosynthesis protein FlhA	255226	257313	+
RG1141_CH02720	Flagellar biosynthetic protein FliR	257342	258094	+
RG1141_CH02730	Hypothetical protein	258104	258505	+
RG1141_CH02740	Rod binding protein	258694	259215	+
RG1141_CH02750	Hypothetical protein	259217	259606	+
RG1141_CH02760	Hypothetical protein	259606	260151	+
RG1141_CH02770	N-acetyl mannosamine transferase protein	260341	260985	+
RG1141_CH02780	Hypothetical protein	261048	262850	+
RG1141_CH02790	Bifunctional protein FolD	262969	263868	+
RG1141_CH02800	Alpha-glucosides-binding periplasmic protein AglE	264006	265367	+
RG1141_CH02810	Alpha-glucoside transport system permease protein AglF	265459	266472	+
RG1141_CH02820	Alpha-glucoside transport system permease protein AglG	266474	267634	+
RG1141_CH02830	Alpha amylase catalytic region	267663	269318	+
RG1141_CH02840	Alpha-glucoside transport ATP-binding protein AglK	269341	270429	+
RG1141_CH02850	Hypothetical protein	270607	270963	+
RG1141_CH02860	Phosphogluconate dehydratase	271037	272854	-
RG1141_CH02870	6-phosphogluconolactonase	272952	273650	-
RG1141_CH02880	Hypothetical protein	273656	275128	-
RG1141_CH02890	Gamma-glutamylputrescine oxidoreductase	275230	276531	-
RG1141_CH02900	Glutamate--putrescine ligase	276542	277981	-
RG1141_CH02910	Flavoprotein, HI0933 family protein	278108	279289	+
RG1141_CH02920	Hypothetical protein	279431	279568	+
RG1141_CH02930	Probable chemoreceptor (Methyl-accepting chemotaxis) transmembrane protein	279788	281623	+
RG1141_CH02940	Transcriptional regulator, LysR family	281904	282767	+
RG1141_CH02950	Hypothetical protein	282781	283020	-
RG1141_CH02960	Isocitrate lyase	283053	284342	-
RG1141_CH02970	Transcriptional regulator, XRE family	284599	285969	+
RG1141_CH02980	Putrescine ABC transporter, periplasmic putrescine-binding protein	286093	287190	+
RG1141_CH02990	Spermidine/putrescine ABC transporter ATPase subunit	287264	288421	+
RG1141_CH03000	ABC-type spermidine/putrescine transport system, permease component I	288437	289354	+
RG1141_CH03010	Putrescine transporter subunit: membrane component of ABC superfamily	289356	290174	+
RG1141_CH03020	Hypothetical protein	290178	290423	-
RG1141_CH03030	AsmA family protein	290452	292350	-
RG1141_CH03040	Acetoacetyl-CoA synthase	292442	294460	+
RG1141_CH03050	Hypothetical protein	294813	298721	-
RG1141_CH03060	Phasin	298959	299405	+
RG1141_CH03070	tRNA-His	299552	299628	+
RG1141_CH03080	Extracytoplasmic function alternative sigma factor	299757	300401	-
RG1141_CH03090	RNA polymerase	300398	300946	-
RG1141_CH03100	Pentapeptide MXKDX repeat protein	301132	301392	+
RG1141_CH03110	HupC/HyaC/HydC family protein	301488	302342	+
RG1141_CH03120	Oxidoreductase molybdopterin binding	302339	303115	+
RG1141_CH03130	Histidine kinase	303124	305034	-
RG1141_CH03140	Response regulator/GGDEF/EAL domain protein	305041	307350	-
RG1141_CH03150	TRAP transporter, DctM subunit	307696	309528	+
RG1141_CH03160	TRAP dicarboxylate transporter, DctP subunit	309558	310556	+
RG1141_CH03170	Putative transcriptional regulator protein	310869	311114	+
RG1141_CH03180	Transcriptional regulator, LysR family	311193	312053	-
RG1141_CH03190	Antibiotic biosynthesis monooxygenase	312102	312410	-
RG1141_CH03200	Methylmalonate-semialdehyde dehydrogenase (acylating)	312525	314021	+
RG1141_CH03210	Hypothetical protein	314193	314513	+
RG1141_CH03220	PF05987 family protein	314692	315786	+
RG1141_CH03230	Peptidase M48 family protein	315731	316840	+
RG1141_CH03240	Hypothetical protein	316914	317045	+
RG1141_CH03250	Iron-responsive transcriptional regulator	317423	317905	+
RG1141_CH03260	Putative membrane protein AbrB	318076	319107	+
RG1141_CH03270	Putative membrane protein (DUF2134)	319111	320349	-
RG1141_CH03280	Thermoresistant gluconokinase	320520	321050	+
RG1141_CH03290	Transcriptional regulator	321269	321925	+
RG1141_CH03300	Gamma-glutamylputrescine oxidoreductase	321934	323232	-
RG1141_CH03310	Putative D-amino-acid dehydrogenase (DadA-like)	323328	324575	-
RG1141_CH03320	Hypothetical protein	324813	324992	+
RG1141_CH03330	Hypothetical protein	325003	325293	+
RG1141_CH03340	Hypothetical protein	325305	325469	+
RG1141_CH03350	Hypothetical protein	325782	325871	+
RG1141_CH03360	Potassium-transporting ATPase A chain	325937	327640	+
RG1141_CH03370	Hypothetical protein	327662	327814	+
RG1141_CH03380	Potassium-transporting ATPase B chain	327872	329959	+
RG1141_CH03390	Potassium-transporting ATPase C chain	330028	330597	+
RG1141_CH03400	Osmosensitive K+ channel signal transduction histidine kinase	330774	333479	+
RG1141_CH03410	Response regulator in two-component regulatory system with KdpD, regulation of potassium translocation (OmpR family)	333476	334168	+
RG1141_CH03420	Phosphoenolpyruvate-dependent sugar phosphotransferase system (PTS), EIIA 2 component	334202	334651	+
RG1141_CH03430	PAS domain S-box/diguanylate cyclase (GGDEF) domain-containing protein	334764	336671	+
RG1141_CH03440	Drug:H+ antiporter-2 (14 Spanner) (DHA2) family drug resistance MFS transporter	336837	338297	+
RG1141_CH03450	Peptide methionine sulfoxide reductase MsrA 2	338393	339121	-
RG1141_CH03460	Methionine-R-sulfoxide reductase	339165	339659	-
RG1141_CH03470	Probable phosphoketolase	339830	342223	-
RG1141_CH03480	Acetate kinase	342288	343472	-
RG1141_CH03490	Phosphate butyryltransferase	343469	344404	-
RG1141_CH03500	Hypothetical protein	344571	346085	+
RG1141_CH03510	Alcohol dehydrogenase	346135	347163	-
RG1141_CH03520	Hypothetical protein	347369	347818	+
RG1141_CH03530	Hypothetical protein	347889	348152	-
RG1141_CH03540	Hypothetical protein	348570	348917	-
RG1141_CH03550	Stearoyl-CoA 9-desaturase	348999	350039	-
RG1141_CH03560	Hypothetical protein	350126	350506	-
RG1141_CH03570	Cold shock protein	350688	350897	-
RG1141_CH03580	Putative cystein protease, Transglutaminase-like domain	351182	351997	-
RG1141_CH03590	Transglutaminase-like enzyme, predicted cysteine protease	352073	353023	-
RG1141_CH03600	Hypothetical protein	353143	353388	-
RG1141_CH03610	Hypothetical protein	353462	353644	-
RG1141_CH03620	Hypothetical protein	353977	354204	+
RG1141_CH03630	Hypothetical protein	354423	354563	-
RG1141_CH03640	Hypothetical protein	354678	354932	-
RG1141_CH03650	Cold shock protein	355228	355437	+
RG1141_CH03660	Hypothetical protein	355565	355735	+
RG1141_CH03670	Hypothetical protein	355776	355943	-
RG1141_CH03680	Inner membrane transport permease YhhJ	356036	357148	-
RG1141_CH03690	Fused ribosome-associated ATPase: ATP-binding protein ; ATP-binding protein ; putative membrane protein	357152	359920	-
RG1141_CH03700	Gram-negative bacterial RTX secretion protein D	359917	360987	-
RG1141_CH03710	Putative NTP pyrophosphohydrolase	361128	361532	-
RG1141_CH03720	UspA domain-containing protein	361767	362597	+
RG1141_CH03730	Transcriptional regulator, GntR family	362941	363690	-
RG1141_CH03740	Sugar phosphate isomerase/epimerase	363837	364967	-
RG1141_CH03750	Polar amino acid ABC transporter, inner membrane subunit	365050	365922	-
RG1141_CH03760	Arginine/ornithine binding protein	365927	366859	-
RG1141_CH03770	Polyamine ABC transporter, ATP-binding family protein	367488	368600	+
RG1141_CH03780	Spermidine/putrescine-binding periplasmic protein	368652	369692	+
RG1141_CH03790	ABC-type spermidine/putrescine transport system, permease component I	369702	370529	+
RG1141_CH03800	ABC-type spermidine/putrescine transport system, permease component II	370522	371343	+
RG1141_CH03810	Uncharacterized peptidase YqhT	371376	372800	+
RG1141_CH03820	Conserved protein of DIM6/NTAB family	372804	373466	+
RG1141_CH03830	tRNA-Gln	373683	373756	-
RG1141_CH03840	Ppx/GppA phosphatase	374035	375627	+
RG1141_CH03850	23S rRNA Um2552 methyltransferase	375624	376433	+
RG1141_CH03860	Drug resistance transporter, EmrB/QacA subfamily	376434	377837	-
RG1141_CH03870	Methyl parathion hydrolase	378033	379022	+
RG1141_CH03880	Inosine-5'-monophosphate dehydrogenase	379202	380704	+
RG1141_CH03890	Mlr0543 protein	380880	381242	+
RG1141_CH03900	Membrane-associated protein in eicosanoid and glutathione metabolism (MAPEG)	381346	381765	+
RG1141_CH03910	Dienelactone hydrolase family protein	382017	382901	+
RG1141_CH03920	Riboflavin synthase beta-chain	383015	383449	-
RG1141_CH03930	HTH-type transcriptional regulator DgdR	383721	384671	-
RG1141_CH03940	Hypothetical protein	384867	385166	+
RG1141_CH03950	Hypothetical protein	385248	386153	-
RG1141_CH03960	Glutamate--cysteine ligase	386245	387618	-
RG1141_CH03970	Ribosomal RNA small subunit methyltransferase E	387746	388483	-
RG1141_CH03980	Phosphate permease	388498	390003	-
RG1141_CH03990	Diphosphoinositol polyphosphate phosphohydrolase 3 BetA	390147	390644	-
RG1141_CH04000	Pyruvate dehydrogenase complex repressor	390867	391640	-
RG1141_CH04010	Glycolate oxidase, subunit GlcD	391740	393179	+
RG1141_CH04020	Glycolate oxidase, subunit GlcE	393176	394372	+
RG1141_CH04030	Glycolate oxidase, iron-sulfur subunit	394603	395907	+
RG1141_CH04040	Lipid A oxidase (Involved in formation of 2-aminogluconate) protein	395967	396686	-
RG1141_CH04050	ErfK/YbiS/YcfS/YnhG family protein	396868	397560	-
RG1141_CH04060	ErfK/YbiS/YcfS/YnhG family protein	397709	398482	-
RG1141_CH04070	DNA-3-methyladenine glycosylase I	398726	399355	+
RG1141_CH04080	Hydrolase, haloacid delahogenase-like family	399342	400046	-
RG1141_CH04090	PF03713 domain protein	400134	400505	-
RG1141_CH04100	Hypothetical protein	400563	400991	-
RG1141_CH04110	Hypothetical protein	400975	401727	-
RG1141_CH04120	Hypothetical protein	401805	401996	-
RG1141_CH04130	Histidyl-tRNA synthetase HisS	402141	403661	+
RG1141_CH04140	ATP phosphoribosyltransferase, regulatory subunit	403860	404981	+
RG1141_CH04150	ATP phosphoribosyltransferase	404978	405676	+
RG1141_CH04160	Glutathione-dependent formaldehyde-activating GFA	405700	406104	+
RG1141_CH04170	DoxX family protein	406170	406619	-
RG1141_CH04180	Na+/H+ antiporter	406767	408308	-
RG1141_CH04190	Disulphide bond formation protein DsbB	408452	408967	-
RG1141_CH04200	tRNA-Arg	409257	409333	+
RG1141_CH04210	Hypothetical protein	409750	410577	-
RG1141_CH04220	tRNA-Leu	410843	410927	-
RG1141_CH04230	Acetyl-coenzyme A synthetase AcsA	411212	412846	+
RG1141_CH04240	Protein involved in cellulose biosynthesis (CelD)	412861	414138	-
RG1141_CH04250	Putative polysaccharide export protein, PST family	414141	415553	-
RG1141_CH04260	Protein translocase subunit SecA	415734	418445	-
RG1141_CH04270	PpiC-type peptidyl-prolyl cis-trans isomerase	418701	419570	+
RG1141_CH04280	Arginine biosynthesis bifunctional protein ArgJ	419633	420874	+
RG1141_CH04290	Acetyltransferase	420881	421663	+
RG1141_CH04300	Mutator MutT protein	421660	422073	+
RG1141_CH04310	Hypothetical protein	422181	422501	+
RG1141_CH04320	Hypothetical protein	422549	422722	+
RG1141_CH04330	SAM-dependent methyltransferase	422740	423615	-
RG1141_CH04340	Competence protein F	423674	424450	+
RG1141_CH04350	Glutaredoxin, GrxC family	424447	424767	+
RG1141_CH04360	Nitrilase/cyanide hydratase and apolipoprotein N-acyltransferase	424780	425634	+
RG1141_CH04370	Hypothetical protein	425631	426059	+
RG1141_CH04380	Plasmid stabilization system	426334	426636	-
RG1141_CH04390	Hypothetical protein	426633	426902	-
RG1141_CH04400	Ubiquinone biosynthesis O-methyltransferase	426966	427712	-
RG1141_CH04410	Hypothetical protein	427709	428146	-
RG1141_CH04420	Dienelactone hydrolase family protein	428601	429518	+
RG1141_CH04430	Hypothetical protein	429534	429878	-
RG1141_CH04440	Polyol ABC transporter, ATP-binding protein MtlK	429981	431063	-
RG1141_CH04450	Arabinose/arabinan permease	431073	432125	-
RG1141_CH04460	ABC transporter	432125	433141	-
RG1141_CH04470	Extracellular solute-binding protein family 1	433478	434746	-
RG1141_CH04480	Hypothetical protein	434840	437323	-
RG1141_CH04490	Hypothetical protein	437338	438168	-
RG1141_CH04500	RhiN protein	438171	439271	-
RG1141_CH04510	Bacterial regulatory s, lacI family protein	439418	440467	+
RG1141_CH04520	conserved domain protein, possible pseudogene	440610	441185	+
RG1141_CH04530	Aspartate kinase	441467	442756	+
RG1141_CH04540	PTSINtr with GAF domain, PtsP	442832	445105	+
RG1141_CH04550	Peptide chain release factor 1	445135	446217	+
RG1141_CH04560	Protein-glutamine N-methyltransferase PrmC	446214	447077	+
RG1141_CH04570	Hypothetical protein	447379	448269	+
RG1141_CH04580	3-deoxy-7-phosphoheptulonate synthase	448352	449440	-
RG1141_CH04590	ATP-dependent chaperone ClpB	449825	452425	+
RG1141_CH04600	Protein Cpn60	452716	454359	-
RG1141_CH04610	Protein Cpn10	454419	454715	-
RG1141_CH04620	TIGR01459 family HAD hydrolase	455169	456017	+
RG1141_CH04630	Riboflavin biosynthesis protein RibF	456057	457037	+
RG1141_CH04640	Probable ribonuclease VapC	457042	457500	-
RG1141_CH04650	Prevent-host-death family protein	457497	457769	-
RG1141_CH04660	Isoleucine--tRNA ligase	458050	461028	+
RG1141_CH04670	Hypothetical protein	461163	461792	+
RG1141_CH04680	CMP/dCMP deaminase zinc-binding protein	461800	462255	-
RG1141_CH04690	Pseudouridylate synthase	462403	464616	+
RG1141_CH04700	RsmD family RNA methyltransferase	464623	465183	+
RG1141_CH04710	Phospholipase, patatin family	465194	466075	+
RG1141_CH04720	NAD(P)H dehydrogenase (Quinone)	466088	466693	-
RG1141_CH04730	Transcriptional regulator, TetR family	466788	467393	+
RG1141_CH04740	Potassium efflux system protein	467390	469201	-
RG1141_CH04750	Putative Zn-dependent protease, pmbA-like protein	469255	470652	+
RG1141_CH04760	Inositol monophosphatase	470658	471461	+
RG1141_CH04770	Inositol monophosphatase	471523	471765	+
RG1141_CH04780	3-deoxy-D-manno-octulosonic-acid transferase	471875	473254	+
RG1141_CH04790	HAD-superfamily hydrolase, subfamily IA, variant 1	473251	473979	+
RG1141_CH04800	Lipid A 4'-kinase	474070	475116	+
RG1141_CH04810	Hypothetical protein	475113	475346	-
RG1141_CH04820	DNA mismatch repair protein MutL	475413	477227	-
RG1141_CH04830	Putative contains a 2-component receiver domain protein	477590	479257	+
RG1141_CH04840	GGDEF domain/EAL domain-containing protein	479358	480713	+
RG1141_CH04850	Hypothetical protein	480830	481447	-
RG1141_CH04860	Smp-30/Cgr1 family protein	481640	482518	-
RG1141_CH04870	Transcriptional regulator, LuxR family	482877	483665	+
RG1141_CH04880	Putative ATPase of the MinD/MRP superfamily (Mrp-like)(ATP/GTP-binding protein)	484040	485227	+
RG1141_CH04890	Magnesium/cobalt transport protein	485526	486497	+
RG1141_CH04900	Probable potassium transport system protein kup	486510	488411	+
RG1141_CH04910	Cell wall hydrolyses involved in spore germination	488563	489735	+
RG1141_CH04920	FoF1 ATP synthase, subunit I	490003	490368	+
RG1141_CH04930	F-ATPase subunit 6	490430	491182	+
RG1141_CH04940	H+transporting two-sector ATPase C subunit	491251	491478	+
RG1141_CH04950	ATPase subunit I 2	491565	492164	+
RG1141_CH04960	ATPase subunit I 2	492169	492654	+
RG1141_CH04970	Ribonuclease HII	492743	493411	-
RG1141_CH04980	DNA repair photolyase	493581	494738	-
RG1141_CH04990	Hypothetical protein	494853	495389	+
RG1141_CH05000	Molybdenum cofactor biosynthesis protein B	495393	495941	-
RG1141_CH05010	4-(cytidine 5'-diphospho)-2-C-methyl-D-erythritol kinase	495938	496867	-
RG1141_CH05020	Tetratricopeptide repeat protein	496873	498708	-
RG1141_CH05030	Octaprenyl-diphosphate synthase	498872	499888	-
RG1141_CH05040	Hypothetical protein	499995	500216	+
RG1141_CH05050	Methyltransferase small	500541	501341	+
RG1141_CH05060	Divalent metal cation transporter MntH	501310	502533	-
RG1141_CH05070	Peptidase S49	502818	503684	+
RG1141_CH05080	Hypothetical protein	503712	503903	+
RG1141_CH05090	Hypothetical protein	503909	504061	+
RG1141_CH05100	Plasmid stabilization system protein	504058	504375	-
RG1141_CH05110	Hypothetical protein	504379	504660	-
RG1141_CH05120	Glycine--tRNA ligase alpha subunit	504800	505759	+
RG1141_CH05130	Hypothetical protein	505790	505987	-
RG1141_CH05140	LemA family protein	506188	506739	+
RG1141_CH05150	3-phosphoshikimate 1-carboxyvinyltransferase	506830	508101	+
RG1141_CH05160	Putative membrane protein (DUF2207)	508135	510063	+
RG1141_CH05170	Glycine--tRNA ligase beta subunit	510152	512485	+
RG1141_CH05180	Addiction module killer protein	512534	512854	+
RG1141_CH05190	Putative addiction module antidote protein	512856	513170	+
RG1141_CH05200	Chemoreceptor methyl-accepting chemotaxis transmembrane protein	513257	515110	-
RG1141_CH05210	Hypothetical protein	515391	515909	-
RG1141_CH05220	Phosphoribosylamine--glycine ligase	516010	517281	-
RG1141_CH05230	Hypothetical protein	517428	517637	-
RG1141_CH05240	RNA-binding S1 domain-containing protein	517864	520161	+
RG1141_CH05250	Cyclopropane-fatty-acyl-phospholipid synthase	520335	521591	+
RG1141_CH05260	Hypothetical protein	521713	522465	+
RG1141_CH05270	Hypothetical protein	522478	522636	+
RG1141_CH05280	MltA-interacting MipA family protein	522737	523546	+
RG1141_CH05290	4-hydroxybenzoate polyprenyl transferase	523671	524621	+
RG1141_CH05300	Hypothetical protein	524703	525269	-
RG1141_CH05310	Putative flagella associated protein	525575	528166	+
RG1141_CH05320	Putative transcriptional regulator, ModE family	528180	528560	-
RG1141_CH05330	Putative D-lactate ferricytochrome C oxidoreductase	528557	530002	-
RG1141_CH05340	Sua5/YciO/YrdC/YwlC family protein	530029	531006	-
RG1141_CH05350	Hypothetical protein	531040	531654	-
RG1141_CH05360	Ring-hydroxylating dioxygenase, large terminal subunit	532154	533398	+
RG1141_CH05370	Hypothetical protein	533507	533926	+
RG1141_CH05380	BA14K family protein	534115	534564	+
RG1141_CH05390	Mg2 transporter protein CorA family protein	534633	535649	-
RG1141_CH05400	Hypothetical protein	535763	535978	+
RG1141_CH05410	MazF-like predicted growth inhibitor,ccdB family	535978	536298	+
RG1141_CH05420	Acyl-CoA dehydrogenase	536406	538199	+
RG1141_CH05430	Peroxisomal 3,2-trans-enoyl-CoA isomerase	538211	538969	+
RG1141_CH05440	Hypothetical protein	539055	539453	+
RG1141_CH05450	23S ribosomal RNA (Uracil-5-)-methyltransferase RumA	539481	540725	-
RG1141_CH05460	Hemolysin HlyA	540722	541486	-
RG1141_CH05470	Methyl-accepting chemotaxis protein	541638	543578	+
RG1141_CH05480	PF14415 domain protein	543701	544696	+
RG1141_CH05490	Cytochrome B561	544822	545415	+
RG1141_CH05500	YceI family protein	545412	545999	+
RG1141_CH05510	Proline hydroxylase-like protein	546255	547094	+
RG1141_CH05520	1-deoxy-D-xylulose-5-phosphate synthase	547119	549038	-
RG1141_CH05530	Pirin domain protein	549139	550062	-
RG1141_CH05540	Hypothetical protein	550066	550422	-
RG1141_CH05550	Putative nucleotidyltransferase	550412	550720	-
RG1141_CH05560	DUF1850 domain-containing protein	550761	551120	-
RG1141_CH05570	TRAP transporter, 4TM/12TM fusion protein	551131	553347	-
RG1141_CH05580	TRAP transporter solute receptor, TAXI family	553425	554396	-
RG1141_CH05590	Exodeoxyribonuclease 7 small subunit	554519	554773	-
RG1141_CH05600	Histone deacetylase family protein	554777	555709	-
RG1141_CH05610	Acyl-CoA thioester hydrolase	555857	556255	+
RG1141_CH05620	BioY family protein	556270	556833	-
RG1141_CH05630	ABC-type cobalt transport system, permease component CbiQ	556863	557468	-
RG1141_CH05640	ATP-binding protein BioM	557465	558142	-
RG1141_CH05650	PF06224 family protein	558251	559444	+
RG1141_CH05660	1,4-alpha-D-glucan:1,4-alpha-D-glucan 6-glucosyl-transferase	559711	561918	-
RG1141_CH05670	Maltose alpha-D-glucosyltransferase	561915	565226	-
RG1141_CH05680	Alpha-1,4-glucan:maltose-1-phosphate maltosyltransferase	565240	568494	-
RG1141_CH05690	Extra-cytoplasmic solute receptor	568752	569732	-
RG1141_CH05700	Double-stranded beta helix domain-containing protein	570037	570627	-
RG1141_CH05710	PF11373 family protein	570587	570880	-
RG1141_CH05720	HTH-type transcriptional repressor CytR	570944	571936	-
RG1141_CH05730	Glucosamine-6-phosphate deaminase	572149	572937	+
RG1141_CH05740	UPF0309 protein	572930	573709	+
RG1141_CH05750	N-acetylglucosamine-6-phosphate deacetylase	573712	574851	+
RG1141_CH05760	Alkaline ceramidase domain protein	574848	576119	+
RG1141_CH05770	Extracellular solute-binding protein family 1	576209	577516	+
RG1141_CH05780	Putative fructose-amino acid permease	577635	578522	+
RG1141_CH05790	Sugar ABC transporter, permease protein	578519	579412	+
RG1141_CH05800	Hypothetical protein	579415	580647	+
RG1141_CH05810	ATPase component of ABC-type sugar transporter	580652	581719	+
RG1141_CH05820	D-mannonate hydrolase	581741	582916	+
RG1141_CH05830	Oxidoreductase domain protein	582941	583942	+
RG1141_CH05840	Hypothetical protein	583949	584263	-
RG1141_CH05850	3,4-dihydroxy-2-butanone-4-phosphate synthase	584598	585698	-
RG1141_CH05860	Chorismate synthase	585711	586823	-
RG1141_CH05870	Putative diguanylate cyclase (GGDEF) /phosphodiesterase (EAL), with GAF and two PAS/PAC sensor domains	586958	590119	-
RG1141_CH05880	Conserved hypothetical signal peptide protein	590421	590681	+
RG1141_CH05890	Phosphoglycerate mutase	590739	591326	-
RG1141_CH05900	Enoyl-[acyl-carrier-protein] reductase (NADH)	591349	592167	-
RG1141_CH05910	DnaJ family molecular chaperone	592319	593503	-
RG1141_CH05920	Hypothetical protein	593782	594240	-
RG1141_CH05930	PNP/PMP oxidase	594305	594925	+
RG1141_CH05940	Hypothetical protein	594991	595302	+
RG1141_CH05950	Polysaccharide deacetylase	595651	596634	-
RG1141_CH05960	Protein containing DUF81	596799	597590	-
RG1141_CH05970	Hypothetical protein	597718	598026	+
RG1141_CH05980	Microcin-processing peptidase 2	598105	599520	-
RG1141_CH05990	Hypothetical protein	599606	600094	-
RG1141_CH06000	Invasion associated locus B family protein	600122	600469	-
RG1141_CH06010	Hypothetical protein	600537	600764	-
RG1141_CH06020	Cytochrome c oxidase, subunit II	601177	602061	+
RG1141_CH06030	Cytochrome aa3 subunit 1	602080	603783	+
RG1141_CH06040	Heme O synthase	603851	604807	+
RG1141_CH06050	Hypothetical protein	604804	604944	+
RG1141_CH06060	Cytochrome c oxidase assembly protein CtaG	604955	605590	+
RG1141_CH06070	Cytochrome c oxidase, aa3-type, subunit III	605642	606517	+
RG1141_CH06080	Hypothetical protein	606605	606955	+
RG1141_CH06090	Transcriptional regulator, fis family	606952	607245	+
RG1141_CH06100	Surfeit locus 1 family protein	607249	608010	+
RG1141_CH06110	PF06993 family protein	608079	608444	+
RG1141_CH06120	4-hydroxy-3-methylbut-2-enyl diphosphate reductase	608449	609465	+
RG1141_CH06130	Homoserine kinase	609655	610638	+
RG1141_CH06140	Ribonuclease H	610635	611075	+
RG1141_CH06150	Methyl transferase	611099	611827	+
RG1141_CH06160	Metal-dependent hydrolase	611831	612640	+
RG1141_CH06170	Stress responsive A/B Barrel Domain-containing protein	612704	613012	+
RG1141_CH06180	Periplasmic solute binding protein	613246	614145	-
RG1141_CH06190	Mn2+/Zn2+ ABC transporter, permease protein	614162	615034	-
RG1141_CH06200	Putative transport protein ATP-binding	615031	615798	-
RG1141_CH06210	Redoxin domain protein	616082	616567	-
RG1141_CH06220	Protein involved in C-type cytochrome biogenesis	616708	617541	-
RG1141_CH06230	UPF0301 protein	617727	618332	+
RG1141_CH06240	Toxin-antitoxin system, toxin component, GNAT family	618335	618841	-
RG1141_CH06250	Hypothetical protein	618968	619159	+
RG1141_CH06260	Conserved hypothethical protein, UCP012641	619252	620319	+
RG1141_CH06270	Protein of hypothetical function DUF1801	620655	621077	-
RG1141_CH06280	Putative sensor histidine protein kinase	621120	621587	-
RG1141_CH06290	Hypothetical protein	621599	621814	-
RG1141_CH06300	Activator of Hsp90 ATPase 1 family protein	621885	622316	-
RG1141_CH06310	Transcriptional regulator, ArsR family	622313	622636	-
RG1141_CH06320	Diguanylate cyclase/phosphodiesterase with PAS/PAC and periplasmic/7TM domain sensor(S)	622832	625744	-
RG1141_CH06330	Putative ribosomal-protein-alanine N-acetyltransferase (RimJ-like)	625741	626352	-
RG1141_CH06340	Processing protease protein M16 family	626383	627681	-
RG1141_CH06350	Threonine synthase	627715	629109	-
RG1141_CH06360	Hypothetical protein	629170	629814	+
RG1141_CH06370	HAD-superfamily hydrolase, subfamily IA, variant 3	629855	630544	-
RG1141_CH06380	Transcriptional regulator, GntR family	630694	631362	+
RG1141_CH06390	Biotin biosynthesis protein BioY	631551	632138	+
RG1141_CH06400	2Fe-2S ferredoxin	632141	632605	+
RG1141_CH06410	Uncharacterized HTH-type transcriptional regulator YdfF	632556	633239	-
RG1141_CH06420	NIPSNAP family containing protein	633313	633642	+
RG1141_CH06430	Antibiotic biosynthesis monooxygenase	633639	633986	+
RG1141_CH06440	Hypothetical protein	633991	634443	-
RG1141_CH06450	Hypothetical protein	634440	634637	-
RG1141_CH06460	Modification methylase BabI	634820	635950	+
RG1141_CH06470	Prophage MuSo2, transcriptional regulator, Cro/CI family	636195	636974	+
RG1141_CH06480	HAD-superfamily hydrolase, subfamily IA, variant 3	636997	637611	-
RG1141_CH06490	A/G-specific adenine glycosylase	637630	638715	-
RG1141_CH06500	Hypothetical protein	638803	639306	+
RG1141_CH06510	Thiol-disulfide oxidoreductase D, Putative	639451	640155	+
RG1141_CH06520	Chromosome segregation protein SMC	640192	643653	+
RG1141_CH06530	Pyruvate, phosphate dikinase	644097	646769	+
RG1141_CH06540	Putative acetyl transferase	647363	647794	+
RG1141_CH06550	Putative glyoxalase/extradiol ring-cleavage dioxygenase protein	647884	648243	+
RG1141_CH06560	L-sorbosone dehydrogenase	648247	649611	-
RG1141_CH06570	Succinate dehydrogenase cytochrome b subunit family protein	649608	650084	-
RG1141_CH06580	Hypothetical protein	650180	650458	-
RG1141_CH06590	Hypothetical protein	650568	651461	+
RG1141_CH06600	Metallo-beta-lactamase family protein	651564	652475	-
RG1141_CH06610	Hypothetical protein	652695	653186	-
RG1141_CH06620	tRNA-Pro	653335	653411	+
RG1141_CH06630	Gluconate utilization system Gnt-I transcriptional repressor	653694	654719	+
RG1141_CH06640	Sulfate adenylyltransferase subunit 1	654784	656283	-
RG1141_CH06650	ATP-sulfurylase small subunit	656285	657238	-
RG1141_CH06660	Adenylylsulfate reductase, thioredoxin dependent	657280	658050	-
RG1141_CH06670	Transcriptional regulator, BadM/Rrf2 family	658411	658866	+
RG1141_CH06680	Putative addiction module antidote protein, CopG/Arc/MetJ family	658927	659172	+
RG1141_CH06690	Plasmid stabilization system	659162	659461	+
RG1141_CH06700	Sulfate ABC transporter, periplasmic sulfate-binding protein	659701	660747	+
RG1141_CH06710	Sulfate ABC transporter, permease protein CysT	660761	661618	+
RG1141_CH06720	Sulfate ABC transporter, inner membrane subunit CysW	661611	662489	+
RG1141_CH06730	Sulfate/thiosulfate import ATP-binding protein CysA	662505	663542	+
RG1141_CH06740	Chloride channel protein	663553	664869	-
RG1141_CH06750	Lysylphosphatidylglycerol synthetase	665154	666473	+
RG1141_CH06760	Virulence protein	666470	667828	+
RG1141_CH06770	Probable ribonuclease VapC 2	668164	668430	+
RG1141_CH06780	Choline dehydrogenase	668541	670190	-
RG1141_CH06790	Cytotoxic translational repressor of toxin-antitoxin stability system	670242	670487	+
RG1141_CH06800	Putative transcriptional regulator with C-terminal CBS domains	670491	670844	+
RG1141_CH06810	Betaine-aldehyde dehydrogenase	670853	672316	-
RG1141_CH06820	Choline sulfatase	672318	673841	-
RG1141_CH06830	Hypothetical protein	673849	674034	-
RG1141_CH06840	HdeD protein	674421	674921	+
RG1141_CH06850	Diguanylate cyclase/phosphodiesterase with CBS domains	675096	676901	+
RG1141_CH06860	NAD(P)H quinone oxidoreductase, PIG3 family protein	677003	678001	+
RG1141_CH06870	Hypothetical protein	678038	678349	+
RG1141_CH06880	Uncharacterized conserved small protein-like	678363	678644	+
RG1141_CH06890	Hypothetical protein	679253	679399	+
RG1141_CH06900	Hypothetical protein	679473	680222	-
RG1141_CH06910	L-asparaginase II	680305	681312	+
RG1141_CH06920	Hypothetical protein	681372	681686	-
RG1141_CH06930	Transcriptional regulator, DeoR family	682561	683316	-
RG1141_CH06940	Nudix hydrolase family protein YffH	683444	683800	+
RG1141_CH06950	Glutathione S-transferase	683868	684500	+
RG1141_CH06960	Hypothetical protein	684558	684758	-
RG1141_CH06970	DNA-binding transcriptional activator GcvA	684860	685756	+
RG1141_CH06980	Glutathione S-transferase	685761	686420	-
RG1141_CH06990	Hypothetical protein	686555	686836	+
RG1141_CH07000	Plasmid stabilization system protein	686833	687144	+
RG1141_CH07010	Twin-arg-translocated uncharacterized repeat protein	687141	688520	-
RG1141_CH07020	GAF/GGDEF domain protein	688747	690276	+
RG1141_CH07030	Hypothetical protein	690344	690691	-
RG1141_CH07040	Hypothetical UPF0156 family protein	690805	691050	-
RG1141_CH07050	Transcriptional regulator	691106	691675	-
RG1141_CH07060	Drug resistance transporter, EmrB/QacA subfamily	691770	693302	+
RG1141_CH07070	MRNA 3'-end processing factor	693340	694350	+
RG1141_CH07080	ATP dependent DNA ligase	694619	696244	+
RG1141_CH07090	Aminopeptidase protein	696337	697305	+
RG1141_CH07100	FAD-dependent pyridine nucleotide-disulfide oxidoreductase	697338	698219	-
RG1141_CH07110	Transcriptional regulator, BadM/Rrf2 family	698356	698823	+
RG1141_CH07120	ErfK/YbiS/YcfS/YnhG family protein	698898	699722	+
RG1141_CH07130	ErfK/YbiS/YcfS/YnhG family protein	699826	700650	+
RG1141_CH07140	Aminoglycoside phosphotransferase	700718	701602	+
RG1141_CH07150	Hypothetical protein	701665	702072	+
RG1141_CH07160	Organic hydroperoxide resistance transcriptional regulator	702129	702614	-
RG1141_CH07170	Organic hydroperoxide resistance protein	702777	703199	+
RG1141_CH07180	Transcriptional repressor	703251	703709	-
RG1141_CH07190	CalU12 protein	703763	704515	+
RG1141_CH07200	Hypothetical protein	704557	705036	+
RG1141_CH07210	27 kDa antigen Cfp30B	705097	705909	+
RG1141_CH07220	Salicylate esterase	706100	706783	+
RG1141_CH07230	riboflavin biosynthesis protein RibD	706808	707365	+
RG1141_CH07240	Bifunctional deaminase-reductase domain protein	707445	707975	+
RG1141_CH07250	Short-chain dehydrogenase, teichoic and lipoteichoic acid D-alanine esterification	708016	708774	-
RG1141_CH07260	Transcriptional regulator, HxlR family	708901	709296	+
RG1141_CH07270	ABC transporter, duplicated ATPase domain	709584	711104	-
RG1141_CH07280	PhnA protein	711530	711835	+
RG1141_CH07290	Hypothetical protein	712196	713767	-
RG1141_CH07300	Hypothetical protein	714086	714475	+
RG1141_CH07310	Hypothetical protein	714650	714934	+
RG1141_CH07320	Magnesium and cobalt transport protein CorA	715238	716311	+
RG1141_CH07330	Hypothetical protein	716348	716602	-
RG1141_CH07340	Putative Gp6, pANL56 protein	716556	716834	-
RG1141_CH07350	2,5-diketo-D-gluconate reductase B	716939	717766	-
RG1141_CH07360	Oxidoreductase, MocA	717872	718909	-
RG1141_CH07370	Arabinose efflux porter AraJ	718934	720130	-
RG1141_CH07380	Transcriptional regulator, LysR family	720513	721406	+
RG1141_CH07390	Hypothetical protein	721517	721852	+
RG1141_CH07400	Glutathione S-transferase	721878	722537	-
RG1141_CH07410	ChaC family protein	722849	723571	-
RG1141_CH07420	Putative hydrolase	723805	724698	+
RG1141_CH07430	Hypothetical protein	724719	724865	+
RG1141_CH07440	Trans-aconitate methyltransferase	724895	725665	-
RG1141_CH07450	Aminotransferase class IV	725859	726743	+
RG1141_CH07460	Putative plasmid stabilisation protein	726780	727097	-
RG1141_CH07470	Putative transcriptional regulator, CopG/Arc/MetJ family	727094	727381	-
RG1141_CH07480	Conserved membrane protein YtnM	727514	728260	-
RG1141_CH07490	Hypothetical protein	728412	728726	-
RG1141_CH07500	Superoxide dismutase	728916	729518	+
RG1141_CH07510	Hypothetical uncharacterised conserved protein ucp033623	729630	730001	+
RG1141_CH07520	Prevent-host-death family protein	730102	730368	+
RG1141_CH07530	Manganese-dependent ADP-ribose/CDP-alcohol diphosphatase	730439	731281	+
RG1141_CH07540	Hypothetical protein	731284	731928	-
RG1141_CH07550	Helix-turn-helix type 11 domain protein	732025	732714	-
RG1141_CH07560	LysE type translocator family protein	732850	733482	+
RG1141_CH07570	Cytochrome c-556	733664	734104	+
RG1141_CH07580	Diheme cytochrome c-type	734189	735103	+
RG1141_CH07590	Hypothetical protein	735076	735318	-
RG1141_CH07600	HicB family protein	735399	735728	+
RG1141_CH07610	Diamine N-acetyltransferase	735745	736233	-
RG1141_CH07620	Prolyl aminopeptidase	736420	737406	-
RG1141_CH07630	Hypothetical protein	737527	737820	+
RG1141_CH07640	Hypothetical protein	737807	738169	+
RG1141_CH07650	Transcriptional regulator, MerR family	738189	738602	-
RG1141_CH07660	Hypothetical protein	738756	739316	-
RG1141_CH07670	Putative alpha helix chain YaiN	739444	739716	+
RG1141_CH07680	Putative metal transporter	739737	740720	+
RG1141_CH07690	Hypothetical protein	740730	741005	-
RG1141_CH07700	Protein containing DUF1697	741302	741817	-
RG1141_CH07710	Oligopeptidase B	742108	744216	-
RG1141_CH07720	Hypothetical protein	744299	744424	-
RG1141_CH07730	Hypothetical protein	744494	744715	-
RG1141_CH07740	Hypothetical protein	745074	745466	+
RG1141_CH07750	Conserved hypothetical membrane/transport protein	745469	746620	-
RG1141_CH07760	Glyoxalase/Bleomycin resistance /Dioxygenase superfamily protein	746716	747579	-
RG1141_CH07770	Universal stress protein F	747773	748183	+
RG1141_CH07780	DnaK suppressor protein	748198	748530	+
RG1141_CH07790	Hly-III family protein	748617	749282	+
RG1141_CH07800	Sortase-like acyltransferase	749439	749945	+
RG1141_CH07810	Hypothetical protein	749997	750218	+
RG1141_CH07820	RhtB family transporter	750219	750851	-
RG1141_CH07830	Transmembrane drug/metabolite transporter family protein	751019	751921	+
RG1141_CH07840	Transcriptional regulator PecS	751935	752480	-
RG1141_CH07850	Transmembrane drug/metabolite transporter family protein	752572	753534	+
RG1141_CH07860	Transcriptional regulator, repressor protein MphR(A)	753575	754141	-
RG1141_CH07870	Dehydrogenase/reductase SDR family member 1	754238	755164	+
RG1141_CH07880	Putative cytoplasmic protein	755165	755791	-
RG1141_CH07890	Cupin 2 barrel domain protein	756221	756628	+
RG1141_CH07900	Putative lacX protein	756744	757613	+
RG1141_CH07910	Glyoxalase/bleomycin resistance protein/dioxygenase	757762	758148	+
RG1141_CH07920	ISBma2, transposase	758275	759606	+
RG1141_CH07930	Peptide methionine sulfoxide reductase MsrB	759744	760154	-
RG1141_CH07940	Hypothetical protein	760389	760949	-
RG1141_CH07950	Msr2443 protein	761361	761594	+
RG1141_CH07960	Multisubunit sodium/proton antiporter, MrpA subunit	761893	764247	+
RG1141_CH07970	Na+/H+ antiporter MnhB subunit-related protein	764498	764935	+
RG1141_CH07980	Na(+)/H(+) antiporter subunit C (Multiple resistance and pH homeostasis protein C) (Mrp complex subunit C)	764935	765312	+
RG1141_CH07990	Na(+)/H(+) antiporter subunit D	765664	767217	+
RG1141_CH08000	Na(+)/H(+) antiporter subunit E	767214	767687	+
RG1141_CH08010	Multisubunit Na+/H+ antiporter, MnhF subunit	767684	768088	+
RG1141_CH08020	Monovalent cation/proton antiporter, MnhG/PhaG subunit	768085	768429	+
RG1141_CH08030	Transcriptional regulator, MucR family	768869	769300	+
RG1141_CH08040	Chromosomal replication initiator DnaA domain-containing protein	769615	770049	+
RG1141_CH08050	ATPase involved in DNA replication initiation	770042	770872	+
RG1141_CH08060	Putative transcriptional regulator	770934	771332	-
RG1141_CH08070	Putative reductase	771385	771978	+
RG1141_CH08080	Short-chain dehydrogenase/reductase SDR	772077	772838	-
RG1141_CH08090	Transcriptional regulator, TetR family	772995	773615	+
RG1141_CH08100	Fe-S metabolism associated SufE	773599	774021	-
RG1141_CH08110	Hypothetical protein	774238	774657	-
RG1141_CH08120	Two-component system, PleD family, sensor histidine kinase DivJ	775159	776658	+
RG1141_CH08130	Hypothetical protein	776630	777553	+
RG1141_CH08140	Putative dienelactone hydrolase	777655	778638	-
RG1141_CH08150	Transcriptional regulator, PadR family	778800	779123	+
RG1141_CH08160	Putative transmembrane protein	779123	779695	+
RG1141_CH08170	Hypothetical protein	779730	780437	+
RG1141_CH08180	Activator of Hsp90 ATPase 1 family protein	780723	781202	-
RG1141_CH08190	Toxin-antitoxin system, antitoxin component, ArsR family	781186	781542	-
RG1141_CH08200	Bifunctional deaminase-reductase domain protein	781689	782330	+
RG1141_CH08210	Transcriptional regulator LrhA	782406	783272	-
RG1141_CH08220	4-oxalocrotonate tautomerase	783379	783771	+
RG1141_CH08230	Hypothetical protein	783823	783990	-
RG1141_CH08240	Hypothetical protein	784117	784452	-
RG1141_CH08250	Hypothetical protein	784580	784921	+
RG1141_CH08260	Hypothetical protein	784941	785942	-
RG1141_CH08270	Hypothetical protein	786640	786816	+
RG1141_CH08280	Putative N-transmembrane anchored protein	786832	787473	-
RG1141_CH08290	Mll7656 protein	787466	788059	-
RG1141_CH08300	Hypothetical protein	788437	788904	+
RG1141_CH08310	Penicillin-binding protein, 1A family	788885	791158	-
RG1141_CH08320	UPF0260 protein	791285	791746	+
RG1141_CH08330	NADPH:quinone reductase Zn-dependent oxidoreductase	791758	792792	-
RG1141_CH08340	Short chain dehydrogenase	792817	793665	-
RG1141_CH08350	Transcriptional regulator, HxlR family	793721	794152	+
RG1141_CH08360	DNA-binding protein with HTH domain	794409	795524	+
RG1141_CH08370	O-antigen acetylase	795681	797642	+
RG1141_CH08380	Heavy metal translocating P-type ATPase	797739	800165	+
RG1141_CH08390	CspA family cold shock transcriptional regulator	800162	800596	+
RG1141_CH08400	Copper chaperone	800872	801072	+
RG1141_CH08410	Hypothetical protein	801234	802364	+
RG1141_CH08420	25 kDa outer-membrane immunogenic protein	802441	803070	-
RG1141_CH08430	Major facilitator superfamily protein 39	803242	804666	+
RG1141_CH08440	UPF0061 protein	804764	806224	+
RG1141_CH08450	Hypothetical protein	806498	807208	+
RG1141_CH08460	Phage DNA Packaging Protein	807264	808676	+
RG1141_CH08470	Hypothetical protein	808705	808830	-
RG1141_CH08480	Putative chitinase	808989	809609	+
RG1141_CH08490	Stress responsive alpha-beta barrel domain-containing protein	809658	809972	+
RG1141_CH08500	Portal protein, HK97 family	810013	811200	+
RG1141_CH08510	CopG family protein	811255	811515	+
RG1141_CH08520	Hypothetical protein	812043	812378	+
RG1141_CH08530	Phage prohead protease, HK97 family	812429	813010	+
RG1141_CH08540	Phage major capsid protein, HK97 family	813007	814287	+
RG1141_CH08550	PhiE125 gp8 family protein	814425	814994	+
RG1141_CH08560	Phage head-tail adaptor	814994	815326	+
RG1141_CH08570	Gene transfer agent (GTA) like protein	815323	815721	+
RG1141_CH08580	Hypothetical protein	815769	816065	+
RG1141_CH08590	Putative acetyltransferase	816070	816570	+
RG1141_CH08600	YhhS	816532	817776	-
RG1141_CH08610	Phage major tail protein, TP901-1 family	817883	818290	+
RG1141_CH08620	Gene transfer agent (GTA) like protein	818290	818637	+
RG1141_CH08630	Hypothetical protein	818742	818900	+
RG1141_CH08640	Gene transfer agent (GTA) orfg11	819144	819674	+
RG1141_CH08650	TIGR02217 family protein	819696	820334	+
RG1141_CH08660	Beta tubulin, autoregulation binding site	820331	821206	+
RG1141_CH08670	Phage cell wall peptidase, NlpC/P60 family	821203	821670	+
RG1141_CH08680	Gene transfer agent (GTA) orfg15, like protein	822040	825831	+
RG1141_CH08690	Hypothetical protein	825852	826064	+
RG1141_CH08700	Hypothetical protein	826182	826448	+
RG1141_CH08710	Two component transcriptional regulator, winged helix family	826498	827169	+
RG1141_CH08720	Signal transduction histidine kinase	827159	828583	+
RG1141_CH08730	Outer membrane lipoprotein-related protein	828890	829285	+
RG1141_CH08740	Cytochrome c-type biogenesis protein CycH	829433	830569	+
RG1141_CH08750	Heme chaperone CcmE	830566	831066	+
RG1141_CH08760	Cytochrome c-type biogenesis protein CcmF	831063	833054	+
RG1141_CH08770	Cytochrome c-type biogenesis protein CycL	833069	833683	+
RG1141_CH08780	Peptidase Do	833829	835418	+
RG1141_CH08790	Putative Two-component transcriptional regulator; transcriptional regulator involved in heavy-metal (Cu/Zn) homeostasis	835496	836254	+
RG1141_CH08800	Putative two-component sensor histidine kinase; heavy-metal sensor (Cu/Zn)	836261	837673	+
RG1141_CH08810	[glutamate--ammonia-ligase] adenylyltransferase	837706	840657	+
RG1141_CH08820	Streptomycin 3''-adenylyltransferase	840738	841514	+
RG1141_CH08830	Putative two-component sensor histidine kinase with a ATP-binding domain (C-term)	841547	843898	-
RG1141_CH08840	Mutlidrug resistance protein	844053	845255	-
RG1141_CH08850	Transcriptional regulator, TetR family	845376	845939	+
RG1141_CH08860	Aminopeptidase N	845956	848604	-
RG1141_CH08870	Putative transporter, RarD family, DMT superfamily protein	848945	849883	+
RG1141_CH08880	Hypothetical protein	849897	850046	-
RG1141_CH08890	Hypothetical protein	850074	850265	-
RG1141_CH08900	DNA polymerase bacteriophage-type (Uracil-DNA glycosylase) protein	850442	851338	-
RG1141_CH08910	HSP70 family molecular chaperone	851588	852880	-
RG1141_CH08920	LysR family transcriptional regulator	853036	853926	-
RG1141_CH08930	Class D beta-lactamase	854031	854855	+
RG1141_CH08940	RND family transporter	855053	858178	-
RG1141_CH08950	Multidrug resistance protein MdtA	858175	859401	-
RG1141_CH08960	Hypothetical protein	859603	859806	-
RG1141_CH08970	Hypothetical protein	859907	860275	-
RG1141_CH08980	Short-chain dehydrogenase/reductase SDR	860401	861204	-
RG1141_CH08990	Electrotransfer ubiquinone oxidoreductase family protein	861463	863124	+
RG1141_CH09000	Probable ribonuclease VapC 1	863131	863496	-
RG1141_CH09010	Antitoxin of a toxin/antitoxin system	863493	863726	-
RG1141_CH09020	ErfK/YbiS/YcfS/YnhG family protein	863919	864530	+
RG1141_CH09030	Zinc-binding alcohol dehydrogenase family protein	864606	865622	-
RG1141_CH09040	Uncharacterized HTH-type transcriptional regulator YybR	865746	866141	+
RG1141_CH09050	Arabinose polymer transporter	866336	867577	-
RG1141_CH09060	Sphingosine/diacylglycerol kinase-like enzyme	867848	868786	+
RG1141_CH09070	GGDEF domain-containing protein	868826	869569	-
RG1141_CH09080	Hypothetical protein	869943	870650	+
RG1141_CH09090	Glutamate--putrescine ligase	870660	871994	-
RG1141_CH09100	Aminotransferase class-III	872079	873446	+
RG1141_CH09110	PMT family glycosyltransferase, 4-amino-4-deoxy-L-arabinose transferase	873582	875090	-
RG1141_CH09120	Glycosyltransferase, family 2	875065	876084	-
RG1141_CH09130	Lysylphosphatidylglycerol synthetase/UPF0104	876129	877133	+
RG1141_CH09140	PilT protein, N-terminal	877130	877558	-
RG1141_CH09150	Hypothetical protein	877555	877833	-
RG1141_CH09160	AMP nucleosidase	877882	879384	-
RG1141_CH09170	Hypothetical protein	879456	879626	-
RG1141_CH09180	Hypothetical protein	879950	880246	-
RG1141_CH09190	Hypothetical protein	880699	880959	-
RG1141_CH09200	Hypothetical protein	881045	881338	-
RG1141_CH09210	Hypothetical protein	881424	881690	-
RG1141_CH09220	Hypothetical protein	881777	881992	-
RG1141_CH09230	Hypothetical protein	882081	882305	-
RG1141_CH09240	Hypothetical protein	882878	883216	-
RG1141_CH09250	Sel1 domain-containing protein repeat-containing protein	883739	884005	+
RG1141_CH09260	Histidinol-phosphate transaminase	884196	885305	-
RG1141_CH09270	Transcriptional regulator, LysR family	885352	886245	-
RG1141_CH09280	Hypothetical protein	886591	886944	-
RG1141_CH09290	Putative rubredoxin--NAD(+) reductase	887225	888454	+
RG1141_CH09300	4-hydroxy-2-oxo-heptane-1,7-dioate aldolase	888466	889266	+
RG1141_CH09310	tRNA-Ser	889393	889482	+
RG1141_CH09320	Porin subfamily	889902	890966	+
RG1141_CH09330	Porin subfamily	891149	892189	+
RG1141_CH09340	Soluble lytic murein transglycosylase (Slt)	892364	894457	-
RG1141_CH09350	Dihydrodipicolinate synthase	894735	895619	+
RG1141_CH09360	Hypothetical protein	895745	896221	+
RG1141_CH09370	Hypothetical protein	896317	896610	+
RG1141_CH09380	Low PH-induced protein A	896677	897657	+
RG1141_CH09390	Ada regulatory protein	897872	898933	-
RG1141_CH09400	Hypothetical protein	899032	899607	-
RG1141_CH09410	DNA-directed RNA polymerase, omega subunit	899897	900304	+
RG1141_CH09420	GTP pyrophosphokinase rsh	900463	902679	+
RG1141_CH09430	Glyoxalase/Bleomycin resistance protein/Dioxygenase superfamily protein	902850	903287	+
RG1141_CH09440	Invasion protein IbeA	903290	904762	-
RG1141_CH09450	Hypothetical protein	905051	905206	+
RG1141_CH09460	Hypothetical protein	905439	905999	+
RG1141_CH09470	Holo-[acyl-carrier-protein] synthase	906040	906441	+
RG1141_CH09480	Signal peptidase I	906525	907274	+
RG1141_CH09490	Ribonuclease III	907274	907990	+
RG1141_CH09500	GTPase Era	908001	908957	+
RG1141_CH09510	PAS domain-containing protein	909125	909622	+
RG1141_CH09520	Hypothetical protein	909633	910022	-
RG1141_CH09530	Recombination protein O	910210	910962	+
RG1141_CH09540	Glutathione-dependent formaldehyde-activating GFA	910991	911365	+
RG1141_CH09550	Nitrate/nitrite transporter	911385	912590	-
RG1141_CH09560	Putative S-adenosylmethionine uptake transporter	912748	913647	-
RG1141_CH09570	Hypothetical protein	913987	914709	+
RG1141_CH09580	Zinc-binding transcriptional regulator	914724	915932	+
RG1141_CH09590	Transcription regulator tetR family protein	916002	916655	-
RG1141_CH09600	Paraquat resistance protein	916778	918001	+
RG1141_CH09610	MOSC domain-containing protein	918256	919107	-
RG1141_CH09620	Metal dependent phosphohydrolase	919120	919770	-
RG1141_CH09630	Putative membrane protein	919767	922574	-
RG1141_CH09640	Hypothetical protein	922945	923334	+
RG1141_CH09650	RES domain-containing protein	923331	924023	+
RG1141_CH09660	Small-conductance mechanosensitive channel	924110	925033	-
RG1141_CH09670	Tyrosine specific protein phosphatase and dual specificity protein phosphatase	925154	925678	-
RG1141_CH09680	Metal dependent phosphohydrolase	925675	926298	-
RG1141_CH09690	Folate-binding protein YgfZ	926295	927137	-
RG1141_CH09700	Hypothetical protein	927485	928258	-
RG1141_CH09710	Hypothetical protein	928275	928532	-
RG1141_CH09720	TIGR02301 family protein	928634	929065	-
RG1141_CH09730	ADP-ribose pyrophosphatase	929113	929529	-
RG1141_CH09740	Putative plasmid maintenance system antidote protein, XRE family	929555	929863	-
RG1141_CH09750	Plasmid maintenance system killer	929888	930166	-
RG1141_CH09760	UPF0060 membrane protein	930334	930660	+
RG1141_CH09770	UPF0361 protein YoqW	930719	931486	+
RG1141_CH09780	L-lysine exporter	931521	932144	+
RG1141_CH09790	Hypothetical protein	932163	932291	-
RG1141_CH09800	CDP-diacylglycerol--serine O-phosphatidyltransferase	932465	933304	-
RG1141_CH09810	Phosphatidylserine decarboxylase proenzyme	933321	934022	-
RG1141_CH09820	ABC-type multidrug efflux PumP	934311	936167	+
RG1141_CH09830	Alkanal monooxygenase (Bacterial liciferase alpha chain) like protein	936246	937268	-
RG1141_CH09840	Hypothetical protein	937367	937507	-
RG1141_CH09850	Putative ABC multidrug transporter, fused ATPase and permease domains	937550	939439	-
RG1141_CH09860	Hypothetical protein	939780	940466	-
RG1141_CH09870	Excinuclease ABC C subunit domain protein	940973	941263	-
RG1141_CH09880	Hypothetical protein	941471	943303	-
RG1141_CH09890	TIGR00730 family protein	943473	944078	+
RG1141_CH09900	Hypothetical protein	944096	944425	-
RG1141_CH09910	RarD protein, DMT superfamily transporter	944446	945360	-
RG1141_CH09920	L-isoaspartyl protein carboxyl methyltransferase 2	945513	946385	+
RG1141_CH09930	Transcriptional regulator, TetR family	946569	947168	+
RG1141_CH09940	YCII-like family protein	947181	947465	+
RG1141_CH09950	Pentapeptide repeat protein	947562	948251	+
RG1141_CH09960	Hypothetical protein	948308	948466	-
RG1141_CH09970	Putative ribosome biogenesis GTPase RsgA 1	948692	949714	-
RG1141_CH09980	2-isopropylmalate synthase/homocitrate synthase family protein	949961	951577	-
RG1141_CH09990	Prolyl aminopeptidase	951833	952792	-
RG1141_CH10000	Glutathione-dependent formaldehyde-activating GFA	952789	953265	-
RG1141_CH10010	Glutathione-dependent formaldehyde-activating GFA	953262	953774	-
RG1141_CH10020	Glutathione-dependent formaldehyde-activating GFA	953771	954268	-
RG1141_CH10030	PF04480 family protein	954265	954633	-
RG1141_CH10040	Glyoxalase family protein	954988	955380	-
RG1141_CH10050	Cysteine--tRNA ligase	955418	956803	-
RG1141_CH10060	Hypothetical protein	957129	957509	-
RG1141_CH10070	Putative small integral membrane protein	957687	958079	+
RG1141_CH10080	Hypothetical protein	958086	958196	-
RG1141_CH10090	NAD/NADP dependent oxidoreductase	958276	959016	-
RG1141_CH10100	Amidophosphoribosyltransferase	959437	960939	-
RG1141_CH10110	Colicin V production protein	961094	961681	-
RG1141_CH10120	DNA repair protein RadA	961786	963189	-
RG1141_CH10130	Alr protein	963294	964457	-
RG1141_CH10140	Replicative DNA helicase	964899	966395	-
RG1141_CH10150	50S ribosomal protein L9	966650	967225	-
RG1141_CH10160	Putative membrane protein (DUF2232)	967263	968249	-
RG1141_CH10170	30S ribosomal protein S18	968409	968663	-
RG1141_CH10180	30S ribosomal protein S6	968686	969165	-
RG1141_CH10190	Uncharacterized methyltransferase C1B3.06c	969517	970356	-
RG1141_CH10200	Oxidoreductase Tas, aldo/keto reductase family	970388	971431	-
RG1141_CH10210	[acyl-carrier-protein] S-malonyltransferase	971597	972544	+
RG1141_CH10220	3-oxoacyl-(Acyl-carrier-protein) reductase	972573	973310	+
RG1141_CH10230	Acyl carrier protein	973598	973834	+
RG1141_CH10240	3-oxoacyl-[acyl-carrier-protein] synthase II	973963	975225	+
RG1141_CH10250	Aminodeoxychorismate lyase	975429	976622	+
RG1141_CH10260	YicC domain protein	976656	977543	+
RG1141_CH10270	Guanylate kinase	977547	978227	+
RG1141_CH10280	Putative transmembrane protein	978259	978714	-
RG1141_CH10290	TetA	979133	980326	+
RG1141_CH10300	FMN-dependent NADH-azo compound oxidoreductase 1	980430	981047	-
RG1141_CH10310	Transcriptional regulator, HxlR family	981134	981514	+
RG1141_CH10320	16S rRNA dimethyladenosine transferase	981653	982486	-
RG1141_CH10330	4-hydroxythreonine-4-phosphate dehydrogenase	982486	983502	-
RG1141_CH10340	SurA domain-containing protein	983534	984478	-
RG1141_CH10350	Organic solvent tolerance protein	984612	986939	-
RG1141_CH10360	Permease YjgP/YjgQ family protein	986939	988027	-
RG1141_CH10370	Permease YjgP/YjgQ family protein	988024	989199	-
RG1141_CH10380	Lipid A 4'-phosphatase	989314	990105	-
RG1141_CH10390	Probable cytosol aminopeptidase	990355	991845	+
RG1141_CH10400	DNA polymerase III subunit chi	991845	992294	+
RG1141_CH10410	Polysaccharide deacetylase	992320	993174	-
RG1141_CH10420	Hypothetical protein	993369	993467	-
RG1141_CH10430	Putative ABC transporter, ATP-binding protein with duplicated ATPase domains	993526	995409	-
RG1141_CH10440	Hypothetical protein	995578	996462	+
RG1141_CH10450	Cyclic AMP receptor protein,catabolite gene activator	996528	997241	-
RG1141_CH10460	Protein RhiA	997461	998183	+
RG1141_CH10470	Diguanylate cyclase	998304	999347	-
RG1141_CH10480	Lignin degradation protein	999554	1000243	+
RG1141_CH10490	Nucleoside diphosphate kinase	1000341	1000763	+
RG1141_CH10500	Hypothetical protein	1000854	1001354	-
RG1141_CH10510	Conserved protein containing a Zn-ribbon-like motif	1001351	1001899	-
RG1141_CH10520	Branched-chain amino acid transport system / permease component family protein	1001963	1002859	+
RG1141_CH10530	Molybdopterin biosynthesis MoaE protein	1002861	1003319	-
RG1141_CH10540	Molybdopterin converting factor, subunit 1	1003390	1003647	-
RG1141_CH10550	CDP-diacylglycerol--glycerol-3-phosphate3-pho spha tidyltransferase	1003644	1004231	-
RG1141_CH10560	UvrABC system protein C	1004329	1006368	-
RG1141_CH10570	Outer-membrane immunogenic protein	1007039	1007674	+
RG1141_CH10580	Glutathione S-transferase domain protein	1007734	1008330	-
RG1141_CH10590	Ribonuclease T(2)	1008364	1009029	-
RG1141_CH10600	Florfenicol resistance protein	1009080	1009958	-
RG1141_CH10610	Molybdopterin oxidoreductase	1010042	1012195	+
RG1141_CH10620	Nucleoside diphosphate pyrophosphatase	1012192	1012785	+
RG1141_CH10630	Phosphonate metabolism protein PhnM	1012960	1014129	+
RG1141_CH10640	RES domain protein	1014140	1014658	-
RG1141_CH10650	Mll9651 protein	1014655	1015017	-
RG1141_CH10660	Phosphoribosylglycinamide formyltransferase	1015087	1015770	-
RG1141_CH10670	Phosphoribosylformylglycinamidine cyclo-ligase	1015767	1016840	-
RG1141_CH10680	Lipocalin-related protein and Bos/Can/Equ allergen	1017021	1018235	+
RG1141_CH10690	ATPase involved in DNA replication initiation	1018243	1018962	+
RG1141_CH10700	Polyphosphate kinase	1019023	1021215	+
RG1141_CH10710	Ppx/GppA phosphatase	1021221	1022741	+
RG1141_CH10720	Hypothetical protein	1022898	1023095	+
RG1141_CH10730	Cyclohexyl-isocyanide hydratase	1023869	1024576	+
RG1141_CH10740	Glycerophosphodiester phosphodiesterase	1024802	1026160	-
RG1141_CH10750	AraC protein arabinose-binding/dimerization	1026288	1026980	-
RG1141_CH10760	PF09391 family protein	1027243	1027650	+
RG1141_CH10770	Hypothetical protein	1027622	1027939	-
RG1141_CH10780	Ribonuclease D	1027996	1029141	-
RG1141_CH10790	General substrate transporter:Major facilitator superfamily (MFS)	1029219	1030457	-
RG1141_CH10800	Glyoxalase family protein	1030686	1031081	+
RG1141_CH10810	Isoprenylcysteine carboxyl methyltransferase family protein	1031145	1031675	+
RG1141_CH10820	Aspartate--tRNA ligase	1031845	1033635	+
RG1141_CH10830	Esterase EstB	1033705	1034859	-
RG1141_CH10840	Hypothetical protein	1035197	1035517	+
RG1141_CH10850	Hypothetical protein	1035598	1036788	-
RG1141_CH10860	DNA topoisomerase IV subunit A	1037047	1039329	+
RG1141_CH10870	SpoVT/AbrB family transcriptional regulatory protein	1039330	1039587	-
RG1141_CH10880	Hypothetical transmembrane protein DUF6	1039645	1040550	-
RG1141_CH10890	Putative arginyltransferase	1040560	1041321	-
RG1141_CH10900	RDD domain containing protein	1041448	1041906	-
RG1141_CH10910	Porphobilinogen synthase	1041968	1042981	-
RG1141_CH10920	DSBH domain containing protein	1043074	1043454	-
RG1141_CH10930	Putative transmemrbane protein	1043571	1044008	+
RG1141_CH10940	Exopolysaccharide II synthesis transcriptional activator ExpG	1044239	1044757	+
RG1141_CH10950	Hypothetical protein	1044890	1045126	-
RG1141_CH10960	Hypothetical protein	1045248	1045469	-
RG1141_CH10970	Peptidoglycan-binding domain 1 protein	1045876	1047219	+
RG1141_CH10980	Glycine hydroxymethyltransferase	1047397	1048686	+
RG1141_CH10990	Transcriptional repressor NrdR	1048749	1049228	+
RG1141_CH11000	Bifunctional riboflavin deaminase-reductase	1049231	1050535	+
RG1141_CH11010	Riboflavin synthase, alpha subunit	1050535	1051149	+
RG1141_CH11020	Acetyltransferase, ribosomal protein N-acetylase	1051165	1051686	-
RG1141_CH11030	6,7-dimethyl-8-ribityllumazine synthase	1051894	1052352	+
RG1141_CH11040	N utilization substance protein B homolog	1052356	1052835	+
RG1141_CH11050	Putative drug transport transmembrane protein	1052867	1054090	+
RG1141_CH11060	K(+)-insensitive pyrophosphate-energized proton PumP	1054310	1056451	+
RG1141_CH11070	SmpA/OmlA domain protein	1056534	1057049	-
RG1141_CH11080	Ubiquinol-cytochrome C chaperone	1057274	1057825	+
RG1141_CH11090	Putative metal-binding protein, possibly nucleic-acid binding protein	1057832	1058398	+
RG1141_CH11100	Phosphate-acyl-ACP acyltransferase	1058552	1059598	+
RG1141_CH11110	Beta-ketoacyl-acyl-carrier-protein synthase III	1059619	1060590	+
RG1141_CH11120	Integration host factor subunit alpha	1060712	1061050	+
RG1141_CH11130	Regulatory protein MerR	1061205	1061738	+
RG1141_CH11140	Hypothetical protein	1061838	1062305	+
RG1141_CH11150	tRNA-Pro	1062432	1062508	-
RG1141_CH11160	Hypothetical protein	1062844	1063032	-
RG1141_CH11170	Hypothetical protein	1063137	1063286	-
RG1141_CH11180	Hypothetical protein	1063360	1063602	-
RG1141_CH11190	Lipid A core-O-antigen ligase-like enyme	1063685	1064956	-
RG1141_CH11200	Polysaccharide biosynthesis glycosyltransferase	1064953	1066506	-
RG1141_CH11210	Glycosyltransferase, family 1	1066606	1067748	-
RG1141_CH11220	Polysaccharide export protein	1067774	1068358	-
RG1141_CH11230	Polysaccharide synthesis/transport transmembrane protein	1068545	1070773	+
RG1141_CH11240	Protein involved in cellulose biosynthesis (CelD)	1070774	1072033	-
RG1141_CH11250	Hypothetical protein	1072153	1072365	-
RG1141_CH11260	Cytochrome aa3-controlling protein	1072510	1073610	+
RG1141_CH11270	Putative membrane protein contains DoxX family domain	1073769	1074176	+
RG1141_CH11280	Streptomycin phosphotransferase	1074173	1075024	-
RG1141_CH11290	N-acetyl-gamma-glutamyl-phosphate reductase, uncommon ForM	1075024	1075956	-
RG1141_CH11300	Agmatinase	1076021	1076980	-
RG1141_CH11310	Phenylalanine-4-hydroxylase, monomeric ForM	1077064	1077855	-
RG1141_CH11320	Transcriptional regulator, AsnC family	1078005	1078466	+
RG1141_CH11330	30S ribosomal protein S9	1078533	1079000	-
RG1141_CH11340	50S ribosomal protein L13	1079003	1079467	-
RG1141_CH11350	Mll2527 protein	1080257	1080607	-
RG1141_CH11360	Putative CoA-binding protein	1080695	1081123	+
RG1141_CH11370	Blr0497 protein	1081157	1081594	-
RG1141_CH11380	O-acetylhomoserine/O-acetylserine sulfhydrylase	1081719	1083002	+
RG1141_CH11390	Oxidoreductase	1083018	1083731	-
RG1141_CH11400	Putative HTH-type transcriptional regulator YjgJ, TetR family	1083817	1084419	+
RG1141_CH11410	Putative enzyme of the cupin superfamily	1084416	1084760	+
RG1141_CH11420	Transcriptional regulator, MarR family	1084761	1085255	-
RG1141_CH11430	Short-chain dehydrogenase/reductase SDR	1085460	1086269	+
RG1141_CH11440	PilT protein domain protein	1086430	1086816	-
RG1141_CH11450	Cytochrome P450 CYP109C2	1087161	1088408	-
RG1141_CH11460	Hypothetical protein	1088521	1089348	+
RG1141_CH11470	Gamma-glutamyltransferase 1, Threonine peptidase, MEROPS family T03	1089349	1091136	-
RG1141_CH11480	Diguanylate cyclase	1091205	1092455	-
RG1141_CH11490	Endopeptidase Clp	1092830	1093462	+
RG1141_CH11500	ATP-dependent Clp protease ATP-binding subunit ClpX	1093748	1095025	+
RG1141_CH11510	Lon protease	1095434	1097851	+
RG1141_CH11520	DNA-binding protein HRL18	1098052	1098327	+
RG1141_CH11530	Aldo/keto reductase	1098496	1099482	-
RG1141_CH11540	DNA repair exonuclease	1099598	1100833	+
RG1141_CH11550	Hypothetical protein	1100837	1104289	+
RG1141_CH11560	Hypothetical protein	1104295	1105143	-
RG1141_CH11570	Bis(5'nucleosyl)-tetraphosphatase, ApaH	1105267	1106052	-
RG1141_CH11580	Hypothetical protein	1106125	1106247	+
RG1141_CH11590	Capsule polysaccharide export outer membrane protein CtrA	1106384	1107565	+
RG1141_CH11600	Capsular polysaccharide synthesis enzyme CpsD exopolysaccharide synthesis	1107704	1109977	+
RG1141_CH11610	GDP-mannose 4,6-dehydratase Bme9	1110165	1111268	+
RG1141_CH11620	GDP-L-fucose synthase	1111261	1112232	+
RG1141_CH11630	Colanic acid biosynthesis glycosyl transferase WcaI	1112232	1113539	+
RG1141_CH11640	Hypothetical protein	1113536	1114438	+
RG1141_CH11650	Hypothetical protein	1114457	1115992	+
RG1141_CH11660	Hypothetical protein	1115989	1117605	+
RG1141_CH11670	Hypothetical protein	1117602	1118639	+
RG1141_CH11680	Glycosyltransferase, family 1	1118636	1119742	+
RG1141_CH11690	Glycosyltransferase, family 1	1119739	1120914	+
RG1141_CH11700	Colanic acid biosynthesis acetyltransferase WcaF	1120901	1121497	+
RG1141_CH11710	Lipopolysaccharide core biosynthesis glycosyltransferase KdtX	1121515	1122426	+
RG1141_CH11720	Hypothetical protein	1122453	1124174	-
RG1141_CH11730	Hypothetical protein	1124179	1124403	-
RG1141_CH11740	Hypothetical protein	1124707	1125855	-
RG1141_CH11750	tRNA-Val	1126157	1126232	-
RG1141_CH11760	tRNA-Asp	1126509	1126585	+
RG1141_CH11770	tRNA-Asp	1126657	1126733	+
RG1141_CH11780	NADH-quinone oxidoreductase subunit A	1126998	1127363	+
RG1141_CH11790	NDH-1 subunit B	1127354	1127935	+
RG1141_CH11800	NDH-1 subunit C	1127968	1128570	+
RG1141_CH11810	NDH-1 subunit D	1128649	1129839	+
RG1141_CH11820	Hypothetical signal peptide protein	1129839	1130096	+
RG1141_CH11830	NADH-quinone oxidoreductase, E subunit	1130113	1131054	+
RG1141_CH11840	NADH-quinone oxidoreductase, F subunit	1131144	1132448	+
RG1141_CH11850	Hypothetical protein	1132453	1133169	+
RG1141_CH11860	NADH-quinone oxidoreductase, chain G	1133240	1135321	+
RG1141_CH11870	NDH-1 subunit H	1135330	1136373	+
RG1141_CH11880	NDH-1 subunit I	1136426	1136917	+
RG1141_CH11890	NADH dehydrogenase subunit J	1137061	1137675	+
RG1141_CH11900	NADH dehydrogenase I subunit K	1137699	1138007	+
RG1141_CH11910	Proton-translocating NADH-quinone oxidoreductase, chain L	1138015	1140015	+
RG1141_CH11920	Proton-translocating NADH-quinone oxidoreductase, chain M	1140015	1141526	+
RG1141_CH11930	NDH-1 subunit N	1141545	1142987	+
RG1141_CH11940	Biotin--acetyl-CoA-carboxylase ligase	1142990	1143760	+
RG1141_CH11950	Putative hydrolase of the metallo-beta-lactamase superfamily	1143770	1145437	+
RG1141_CH11960	Methylmalonyl-CoA epimerase	1145593	1145997	+
RG1141_CH11970	Putative secreted protein	1146100	1146369	+
RG1141_CH11980	Proline--tRNA ligase	1146925	1148250	+
RG1141_CH11990	Lipoprotein releasing system, transmembrane protein, LolC/E family	1148335	1149642	+
RG1141_CH12000	Lipoprotein-releasing system ATP-binding protein LolD	1149657	1150340	+
RG1141_CH12010	DNA polymerase III, alpha subunit	1150955	1154452	+
RG1141_CH12020	ErfK/YbiS/YcfS/YnhG family protein	1154459	1155847	-
RG1141_CH12030	DNA polymerase IV	1155944	1157236	-
RG1141_CH12040	N-acetyltransferase GCN5	1157314	1157895	+
RG1141_CH12050	Hypothetical protein	1157899	1158549	-
RG1141_CH12060	Hypothetical protein	1158551	1158859	-
RG1141_CH12070	Polar-differentiation response regulator DivK	1158992	1159363	+
RG1141_CH12080	Response regulator PleD	1159380	1160750	+
RG1141_CH12090	50S ribosomal protein L33	1161626	1161793	-
RG1141_CH12100	Putative MFS-type transporter YfkF	1161885	1163069	-
RG1141_CH12110	NUDIX hydrolase	1163080	1163766	-
RG1141_CH12120	Zinc-finger protein	1163763	1164215	-
RG1141_CH12130	Ribonuclease R	1164218	1166572	-
RG1141_CH12140	DNA topoisomerase	1166569	1169250	-
RG1141_CH12150	Hypothetical protein	1169497	1169703	+
RG1141_CH12160	DNA protecting protein DprA	1169683	1170825	-
RG1141_CH12170	Lysophosphatidic acid synthase	1170839	1171456	-
RG1141_CH12180	Dihydroorotase, multifunctional complex type	1171470	1172756	-
RG1141_CH12190	Aspartate carbamoyltransferase	1172753	1173694	-
RG1141_CH12200	Acyl-CoA dehydrogenase	1173897	1175549	+
RG1141_CH12210	Auxin Efflux Carrier	1175531	1176466	-
RG1141_CH12220	Putative transcription regulator, TetR family	1176651	1177295	+
RG1141_CH12230	Oxygen-binding heme protein	1177361	1177846	+
RG1141_CH12240	Hypothetical protein	1177974	1178144	+
RG1141_CH12250	Hypothetical protein	1178141	1178467	+
RG1141_CH12260	Putative crossover junction endodeoxyribonuclease	1178410	1178964	-
RG1141_CH12270	UPF0173 metal-dependent hydrolase	1179031	1179732	+
RG1141_CH12280	Aspartyl/glutamyl-tRNA(Asn/Gln) amidotransferase subunit C	1179842	1180129	+
RG1141_CH12290	Glutamyl-tRNA(Gln) amidotransferase subunit A	1180186	1181667	+
RG1141_CH12300	Hypothetical protein	1181731	1181997	+
RG1141_CH12310	UPF0386 protein	1182088	1182345	-
RG1141_CH12320	Acetyltransferase	1182627	1183136	+
RG1141_CH12330	Aspartyl/glutamyl-tRNA(Asn/Gln) amidotransferase subunit B	1183235	1184740	+
RG1141_CH12340	Hypothetical protein	1184746	1185252	+
RG1141_CH12350	Regulatory protein for C-P lyase	1185276	1185737	+
RG1141_CH12360	NADH:ubiquinone oxidoreductase 17.2 kD subunit	1185841	1186239	+
RG1141_CH12370	Retrovirus-related POL polyprotein	1186307	1186735	+
RG1141_CH12380	Leucyltransferase	1186743	1187360	-
RG1141_CH12390	Acetyl-CoA carboxylase, biotin carboxylase subunit	1187369	1188715	-
RG1141_CH12400	Acetyl-CoA carboxylase, biotin carboxyl carrier protein	1188724	1189182	-
RG1141_CH12410	Type II DHQase	1189211	1189648	-
RG1141_CH12420	27 kDa outer membrane protein, putative	1189783	1190559	-
RG1141_CH12430	Hypothetical protein	1190854	1193835	-
RG1141_CH12440	N-acetylmuramoyl-L-alanine amidase	1194464	1195711	+
RG1141_CH12450	Penicillin-binding protein 1A	1195968	1198439	+
RG1141_CH12460	Peptide chain release factor RF-2	1198655	1199683	+
RG1141_CH12470	Drug resistance transporter, Bcr/CflA family	1199761	1200966	-
RG1141_CH12480	YdeS-like uncharacterized HTH-type transcriptional regulator	1201136	1201792	+
RG1141_CH12490	Probable inorganic polyphosphate/ATP-NAD kinase	1201840	1202613	-
RG1141_CH12500	tRNA-Thr	1202865	1202940	+
RG1141_CH12510	Hypothetical protein	1203176	1203604	+
RG1141_CH12520	Lytic transglycosylase catalytic	1203652	1204434	-
RG1141_CH12530	UDP-glucose 6-dehydrogenase RkpK	1204760	1206064	-
RG1141_CH12540	3'(2'),5'-bisphosphate nucleotidase	1206230	1207027	-
RG1141_CH12550	TRNA/rRNA metyltransferase	1207104	1207982	-
RG1141_CH12560	tRNA-Tyr	1208185	1208269	+
RG1141_CH12570	tRNA-Gly	1208295	1208368	+
RG1141_CH12580	Translation elongation factor Tu	1208893	1210068	+
RG1141_CH12590	tRNA-Trp	1210620	1210695	+
RG1141_CH12600	Preprotein translocase, SecE subunit	1210893	1211093	+
RG1141_CH12610	Transcription antitermination protein NusG	1211109	1211639	+
RG1141_CH12620	50S ribosomal protein L11	1211838	1212269	+
RG1141_CH12630	50S ribosomal protein L1	1212271	1212966	+
RG1141_CH12640	50S ribosomal protein L10	1213314	1213835	+
RG1141_CH12650	50S ribosomal protein L7/L12	1213896	1214273	+
RG1141_CH12660	DNA-directed RNA polymerase, beta subunit	1214522	1218658	+
RG1141_CH12670	DNA-directed RNA polymerase	1218845	1223053	+
RG1141_CH12680	Hypothetical protein	1223275	1223568	-
RG1141_CH12690	30S ribosomal protein S12	1224054	1224425	+
RG1141_CH12700	30S ribosomal protein S7	1224504	1224974	+
RG1141_CH12710	Translation elongation factor G	1225008	1227107	+
RG1141_CH12720	Translation elongation factor Tu	1227176	1228351	+
RG1141_CH12730	30S ribosomal protein S10	1228614	1228922	+
RG1141_CH12740	50S ribosomal protein L3	1228960	1229601	+
RG1141_CH12750	50S ribosomal protein L4	1229615	1230235	+
RG1141_CH12760	50S ribosomal protein L23	1230232	1230525	+
RG1141_CH12770	50S ribosomal protein L2	1230537	1231373	+
RG1141_CH12780	30S ribosomal protein S19	1231389	1231667	+
RG1141_CH12790	50S ribosomal protein L22	1231670	1232059	+
RG1141_CH12800	30S ribosomal protein S3	1232059	1232799	+
RG1141_CH12810	50S ribosomal protein L16	1232838	1233251	+
RG1141_CH12820	50S ribosomal protein L29	1233264	1233464	+
RG1141_CH12830	30S ribosomal protein S17	1233476	1233712	+
RG1141_CH12840	50S ribosomal protein L14	1233947	1234315	+
RG1141_CH12850	50S ribosomal protein L24	1234328	1234636	+
RG1141_CH12860	50S ribosomal protein L5	1234629	1235186	+
RG1141_CH12870	30S ribosomal protein S14	1235220	1235525	+
RG1141_CH12880	30S ribosomal protein S8	1235538	1235936	+
RG1141_CH12890	50S ribosomal protein L6	1235980	1236513	+
RG1141_CH12900	50S ribosomal protein L18	1236526	1236888	+
RG1141_CH12910	30S ribosomal protein S5	1237040	1237609	+
RG1141_CH12920	50S ribosomal protein L30	1237621	1237833	+
RG1141_CH12930	50S ribosomal protein L15	1237850	1238329	+
RG1141_CH12940	Protein translocase subunit SecY	1238570	1239910	+
RG1141_CH12950	Adenylate kinase	1239907	1240557	+
RG1141_CH12960	30S ribosomal protein S13	1240797	1241165	+
RG1141_CH12970	30S ribosomal protein S11	1241287	1241676	+
RG1141_CH12980	DNA-directed RNA polymerase, alpha subunit	1241858	1242868	+
RG1141_CH12990	50S ribosomal protein L17	1243004	1243429	+
RG1141_CH13000	Hypothetical protein	1243604	1244185	+
RG1141_CH13010	Sulfoxide reductase heme-binding subunit YedZ	1244294	1244959	-
RG1141_CH13020	Sulfoxide reductase catalytic subunit YedY	1244962	1245906	-
RG1141_CH13030	Hypothetical protein	1246116	1246526	+
RG1141_CH13040	Hypothetical protein	1246528	1246716	-
RG1141_CH13050	Dihydroxy-acid dehydratase	1246935	1248770	+
RG1141_CH13060	Regulator of stationary/sporulation gene expression	1248848	1249063	+
RG1141_CH13070	Transcriptional modulator of MazE/toxin, MazF	1249050	1249403	+
RG1141_CH13080	Putative secreted protein	1249411	1249773	-
RG1141_CH13090	Hypothetical protein	1249811	1250191	-
RG1141_CH13100	Peptidase Do	1250327	1251727	+
RG1141_CH13110	Recombination factor protein RarA	1251724	1253040	+
RG1141_CH13120	Hypothetical protein	1253059	1253373	-
RG1141_CH13130	Alpha/beta hydrolase fold protein	1253704	1254645	+
RG1141_CH13140	Ketopantoate reductase	1254740	1255741	-
RG1141_CH13150	Hypothetical protein	1255822	1256040	-
RG1141_CH13160	Cell division protein ftsZ	1256259	1257284	+
RG1141_CH13170	Methylase involved in ubiquinone/menaquinone biosynthesis	1257443	1258228	+
RG1141_CH13180	Putative secreted protein	1258341	1259042	+
RG1141_CH13190	Outer membrane protein 22	1259358	1259987	+
RG1141_CH13200	Putative glycine-asparagine rich protein	1260101	1260733	-
RG1141_CH13210	Monooxygenase FAD-binding	1260985	1262118	-
RG1141_CH13220	Hypothetical protein	1262201	1262869	+
RG1141_CH13230	Transcriptional regulator, HxlR family	1262902	1263288	-
RG1141_CH13240	Glutathionine S-transferase	1263414	1263998	+
RG1141_CH13250	Putative methyltransferase	1264241	1265104	-
RG1141_CH13260	Ribonucleotide-diphosphate reductase alpha subunit	1265546	1269355	-
RG1141_CH13270	Xanthine phosphoribosyltransferase	1270035	1270559	-
RG1141_CH13280	UspA domain-containing protein	1270611	1271450	-
RG1141_CH13290	Molybdopterin binding domain protein	1271574	1272359	-
RG1141_CH13300	Flavoprotein WrbA	1272608	1273207	+
RG1141_CH13310	tRNA-Leu	1273366	1273451	+
RG1141_CH13320	Serine/threonine protein phosphatase	1273519	1274166	+
RG1141_CH13330	Trk system potassium uptake protein	1274163	1275617	-
RG1141_CH13340	Threonine ammonia-lyase	1275710	1277014	+
RG1141_CH13350	Alpha/beta hydrolase family protein	1277007	1277999	-
RG1141_CH13360	Glycerophosphoryl diester phosphodiesterase	1278080	1279096	-
RG1141_CH13370	Transcriptional activator HlyU	1279202	1279525	+
RG1141_CH13380	Diguanylate cyclase/phosphodiesterase with PAS/PAC sensor(S)	1279658	1282846	+
RG1141_CH13390	Diguanylate cyclase (GGDEF) domain-containing protein	1282934	1284217	+
RG1141_CH13400	Acyl carrier protein phosphodiesterase	1284214	1284831	-
RG1141_CH13410	Transcriptional regulator	1284994	1285962	+
RG1141_CH13420	Zinc transport protein ZntB	1285999	1287027	-
RG1141_CH13430	Hypothetical protein	1287328	1287888	+
RG1141_CH13440	Phenazine biosynthesis protein PhzF family	1287978	1288814	-
RG1141_CH13450	Bifunctional 2',3'-cyclic nucleotide 2'-phosphodiesterase/3'-nucleotidase periplasmic protein	1288894	1290882	-
RG1141_CH13460	Response regulator	1291042	1291410	-
RG1141_CH13470	Putative two-component sensor histidine kinase with PAS/PAC domains	1291407	1293041	-
RG1141_CH13480	PilZ domain-containing protein	1293343	1293672	-
RG1141_CH13490	Alanine catabolic operon transcriptional regulator, putative	1293765	1294226	-
RG1141_CH13500	Alanine dehydrogenase	1294382	1295500	+
RG1141_CH13510	Transcriptional regulator, PadR family	1295684	1296370	+
RG1141_CH13520	Hypothetical protein	1296438	1296941	-
RG1141_CH13530	Thiosulfate sulfurtransferase	1297086	1297709	-
RG1141_CH13540	Sulfurtransferase	1297649	1298515	-
RG1141_CH13550	Threonyl/alanyl tRNA synthetase SAD	1298540	1299277	-
RG1141_CH13560	Cysteine synthase	1299300	1300337	-
RG1141_CH13570	Transcriptional activator ChrR	1300678	1301319	+
RG1141_CH13580	Hypothetical protein	1301351	1301593	-
RG1141_CH13590	Hypothetical protein	1301751	1302140	-
RG1141_CH13600	CalU12 protein	1302227	1302928	-
RG1141_CH13610	Alpha/beta hydrolase superfamily enzyme, predicted hydrolase	1303093	1303734	+
RG1141_CH13620	4-hydroxyphenylpyruvate dioxygenase	1303946	1305841	+
RG1141_CH13630	Hypothetical protein	1305906	1306325	-
RG1141_CH13640	Monovalent cation:proton antiporter	1306403	1309231	+
RG1141_CH13650	Multicomponent Na+:H+ antiporter, MnhC subunit	1309231	1309569	+
RG1141_CH13660	Monovalent cation/proton antiporter, MnhD/PhaD subunit	1309566	1311197	+
RG1141_CH13670	PH adaptation potassium efflux system e	1311194	1311673	+
RG1141_CH13680	Multiple resistance and pH regulation protein F	1311670	1311951	+
RG1141_CH13690	Monovalent cation/proton antiporter, MnhG/PhaG subunit	1311948	1312346	+
RG1141_CH13700	Transcriptional regulator, GntR family with aminotransferase domain	1312743	1314146	+
RG1141_CH13710	Hypothetical protein	1314282	1314662	+
RG1141_CH13720	Flavine-dependent monooxygenase	1314675	1315814	-
RG1141_CH13730	ATP-dependent DNA helicase RecQ	1316023	1317882	+
RG1141_CH13740	ROK family protein	1317899	1319053	-
RG1141_CH13750	Glycerol-3-phosphate transporter periplasmic binding protein	1319265	1320572	+
RG1141_CH13760	SN-glycerol-3-phosphate ABC transporter, permease protein	1320642	1321532	+
RG1141_CH13770	Sn-glycerol-3-phosphate transport system permease protein	1321536	1322453	+
RG1141_CH13780	Glycerol-3-phosphate transporter ATP-binding subunit	1322456	1323562	+
RG1141_CH13790	Glycerophosphodiester phosphodiesterase	1323586	1324428	+
RG1141_CH13800	Inositol monophosphatase	1324425	1325249	+
RG1141_CH13810	Dipeptide ABC transporter, ATP-binding protein DppD	1325459	1326490	+
RG1141_CH13820	Oligopeptide/dipeptide ABC transporter, ATPase subunit	1326487	1327557	+
RG1141_CH13830	Extracellular solute-binding protein family 5	1327609	1329174	+
RG1141_CH13840	ABC di/oligopeptide transporter	1329355	1330314	+
RG1141_CH13850	Putative binding-protein-dependent transport permease	1330311	1331222	+
RG1141_CH13860	Glutathione-binding protein GsiB	1331299	1332888	-
RG1141_CH13870	Oxidoreductase, GMC family	1333214	1334842	+
RG1141_CH13880	Putative TIM-barrel fold metal-dependent hydrolase	1334867	1335949	+
RG1141_CH13890	Putative TIM-barrel fold metal-dependent hydrolase	1335955	1337058	+
RG1141_CH13900	Short-chain dehydrogenase/reductase SDR	1337172	1337966	-
RG1141_CH13910	tRNA-Asn	1338615	1338689	-
RG1141_CH13920	Hypothetical protein	1338849	1339136	+
RG1141_CH13930	Exopolysaccharide synthesis ExoD	1339147	1339788	-
RG1141_CH13940	Hypothetical protein	1339936	1340040	-
RG1141_CH13950	Hypothetical protein	1340210	1340494	+
RG1141_CH13960	Hypothetical protein	1340559	1340819	-
RG1141_CH13970	tRNA-Cys	1341119	1341192	+
RG1141_CH13980	Hypothetical protein	1341366	1341563	+
RG1141_CH13990	Protein-L-isoaspartate carboxylmethyltransferase	1341702	1342355	+
RG1141_CH14000	Hypothetical protein	1342623	1343540	+
RG1141_CH14010	Valine--tRNA ligase	1343682	1346513	+
RG1141_CH14020	Long-chain fatty acid transport protein	1346878	1348032	+
RG1141_CH14030	Exopolysacchride production negative regulator ExoR	1348565	1349335	+
RG1141_CH14040	Exodeoxyribonuclease III	1349363	1350166	-
RG1141_CH14050	Iron-sulfur cluster assembly accessory protein	1350251	1350580	-
RG1141_CH14060	Deoxyguanosinetriphosphate triphosphohydrolase-like protein	1350717	1351934	+
RG1141_CH14070	Arginine--tRNA ligase	1351997	1353754	+
RG1141_CH14080	Hypothetical protein	1353822	1357037	+
RG1141_CH14090	Beta-hexosaminidase A	1357116	1358132	+
RG1141_CH14100	Chromosome segregation and condensation protein ScpA	1358193	1359023	+
RG1141_CH14110	Condensin subunit ScpB	1359007	1359723	+
RG1141_CH14120	Twin arginine-targeting protein translocase, TatA/E family	1360083	1360307	+
RG1141_CH14130	Hypothetical protein	1360341	1361057	+
RG1141_CH14140	Sec-independent protein translocase TatC	1361054	1361878	+
RG1141_CH14150	Serine--tRNA ligase	1361934	1363217	+
RG1141_CH14160	Nucleoside 5'-monophosphate phosphohydrolase	1363217	1363987	+
RG1141_CH14170	L-isoaspartyl protein carboxyl methyltransferase-like protein	1363984	1364634	+
RG1141_CH14180	Metalloendopeptidase-like membrane protein	1364783	1366402	+
RG1141_CH14190	ATP-dependent protease subunit	1366475	1367347	-
RG1141_CH14200	Immunogenic membrane protein YajC	1367544	1367912	+
RG1141_CH14210	Hypothetical protein	1368006	1368401	+
RG1141_CH14220	Putative phytoene synthase (Terpenoid synthase)	1368405	1369259	+
RG1141_CH14230	Hypothetical protein	1369337	1369831	+
RG1141_CH14240	Methylenetetrahydrofolate--tRNA-(uracil-5-) -methyltransferase TrmFO	1369809	1371233	-
RG1141_CH14250	Hypothetical protein	1371381	1371524	-
RG1141_CH14260	Hypothetical protein	1371774	1371920	-
RG1141_CH14270	tRNA-Leu	1372649	1372733	+
RG1141_CH14280	Trigger factor	1372896	1374392	+
RG1141_CH14290	Putative ABC transporter, ATP-binding protein with duplicated ATPase domains	1374475	1376097	+
RG1141_CH14300	Cell wall hydrolase SleB	1376436	1377326	+
RG1141_CH14310	Glutathione S-transferase	1377337	1377966	-
RG1141_CH14320	N-acetyltransferase HPA3	1378035	1378496	-
RG1141_CH14330	Isocitrate dehydrogenase [NADP]	1378569	1379783	-
RG1141_CH14340	Hypothetical protein	1379891	1380541	+
RG1141_CH14350	Hypothetical conserved membrane protein	1380675	1382666	+
RG1141_CH14360	RNA methyltransferase	1382727	1383578	+
RG1141_CH14370	Glutamate racemase	1383562	1384359	+
RG1141_CH14380	Hypothetical protein	1384492	1384596	+
RG1141_CH14390	Hypothetical protein	1384743	1384979	+
RG1141_CH14400	Hypothetical protein	1385056	1385271	+
RG1141_CH14410	Plasmid maintenance system killer	1385275	1385553	+
RG1141_CH14420	Plasmid maintenance system antidote protein, XRE family	1385568	1385855	+
RG1141_CH14430	Lysine exporter protein (LYSE/YGGA)	1385942	1386580	+
RG1141_CH14440	Glutathione-dependent formaldehyde-activating GFA	1386604	1386975	+
RG1141_CH14450	Lysine exporter protein (LYSE/YGGA)	1386986	1387618	+
RG1141_CH14460	PhnB protein	1387631	1388038	+
RG1141_CH14470	ATP/GTP-binding site motif A (P-loop)	1388159	1389673	+
RG1141_CH14480	Hypothetical protein	1389678	1389923	-
RG1141_CH14490	30S ribosomal protein S4	1390222	1390839	+
RG1141_CH14500	Soluble pyridine nucleotide transhydrogenase	1390940	1392427	-
RG1141_CH14510	GntR domain protein	1392645	1393385	+
RG1141_CH14520	ABC-transport protein, solute-binding component	1393472	1394980	+
RG1141_CH14530	Dipeptide transporter permease DppB	1395066	1396013	+
RG1141_CH14540	Dipeptide transport system permease protein	1396010	1396885	+
RG1141_CH14550	Gamma-glutamyltransferase 2, Threonine peptidase, MEROPS family T03	1396923	1398707	+
RG1141_CH14560	Major pilin protein FimA	1398711	1399475	+
RG1141_CH14570	Fused predicted peptide transport subunits of ABC superfamily: ATP-binding components	1399472	1401313	+
RG1141_CH14580	Hypothetical protein	1401450	1401902	+
RG1141_CH14590	DNA repair protein RadC	1401895	1402698	-
RG1141_CH14600	Methionyl aminopeptidase	1402702	1403538	-
RG1141_CH14610	Putative stability protein StbD	1403714	1403962	+
RG1141_CH14620	Putative stability protein StbE	1403952	1404233	+
RG1141_CH14630	Sugar fermentation stimulation protein homolog	1404209	1404937	-
RG1141_CH14640	Poly(R)-hydroxyalkanoic acid synthase, class I	1404949	1406808	-
RG1141_CH14650	Hypothetical protein	1406932	1407333	+
RG1141_CH14660	Aminotransferase AatC	1407496	1408713	+
RG1141_CH14670	Homoserine dehydrogenase	1408777	1410099	+
RG1141_CH14680	Hypothetical protein	1410032	1410559	-
RG1141_CH14690	Single-stranded-DNA-specific exonuclease RecJ	1410600	1412432	+
RG1141_CH14700	tRNA-Glu	1412482	1412556	-
RG1141_CH14710	tRNA-Glu	1412716	1412790	-
RG1141_CH14720	Hypothetical protein	1412912	1413415	-
RG1141_CH14730	Lactoylglutathione lyase	1413636	1414076	-
RG1141_CH14740	Transcriptional regulator cold shock protein	1414301	1414879	+
RG1141_CH14750	Secreted protein containing DUF192	1414879	1415358	+
RG1141_CH14760	tRNA-Pro	1415449	1415525	+
RG1141_CH14770	ETC complex I subunit conserved region	1415577	1415882	+
RG1141_CH14780	tRNA-Arg	1415928	1416004	+
RG1141_CH14790	Hypothetical protein	1416182	1416775	-
RG1141_CH14800	Hypothetical protein	1416765	1417388	-
RG1141_CH14810	Putative adenylate/guanylate cyclase	1417774	1418748	-
RG1141_CH14820	Hypothetical protein	1418745	1419314	-
RG1141_CH14830	Hypothetical protein	1419422	1420354	-
RG1141_CH14840	Hypothetical protein	1420955	1421149	+
RG1141_CH14850	Trna-i a37 modification enzyme	1421139	1421897	+
RG1141_CH14860	Transposition protein B	1421900	1424188	+
RG1141_CH14870	TniB	1424200	1425138	+
RG1141_CH14880	Hypothetical protein	1425135	1427003	+
RG1141_CH14890	Serine/threonine protein phosphatase	1427109	1427873	+
RG1141_CH14900	Hypothetical protein	1427876	1428388	-
RG1141_CH14910	Transcriptional regulator, ArsR family	1428527	1428799	+
RG1141_CH14920	MFS transporter	1428783	1429991	+
RG1141_CH14930	Cu(I)-responsive transcriptional regulator	1429997	1430440	-
RG1141_CH14940	Hypothetical protein	1430486	1431106	+
RG1141_CH14950	Thioredoxin domain protein	1431103	1431489	+
RG1141_CH14960	DsbD	1431490	1432200	+
RG1141_CH14970	Bile acid:sodium symporter	1432345	1433244	+
RG1141_CH14980	Sulfite exporter TauE/SafE	1433360	1434160	-
RG1141_CH14990	Co/Zn/Cd efflux system component	1434237	1434818	-
RG1141_CH15000	Arsenical resistance protein ArsH	1434983	1435693	-
RG1141_CH15010	Arsenical pump modifier	1435686	1436111	-
RG1141_CH15020	Arsenite efflux pump ACR3	1436114	1437172	-
RG1141_CH15030	Putative arsenate reductase ArsC	1437172	1437699	-
RG1141_CH15040	Acetyltransferase, N-acetylglutamate synthase	1437714	1438154	-
RG1141_CH15050	Hypothetical protein	1439175	1439342	-
RG1141_CH15060	ATP-dependent zinc metalloprotease FtsH 2	1439537	1441444	+
RG1141_CH15070	Hypothetical protein	1441843	1442145	-
RG1141_CH15080	Hypothetical protein	1442478	1443134	+
RG1141_CH15090	General L-amino acid transport ATP-binding subunit	1443187	1443960	-
RG1141_CH15100	General L-amino acid transport system permease protein AapM	1444009	1445166	-
RG1141_CH15110	Amino acid ABC transporter, permease protein	1445171	1446364	-
RG1141_CH15120	General L-amino acid-binding periplasmic protein	1446479	1447504	-
RG1141_CH15130	Cystathionine beta-lyase	1447869	1449059	+
RG1141_CH15140	Salicylate 1-monooxygenase	1449060	1450223	-
RG1141_CH15150	Hypothetical protein	1450237	1450482	-
RG1141_CH15160	Hydrolase, alpha/beta domain protein	1450656	1451444	+
RG1141_CH15170	Hypothetical protein	1451561	1452382	+
RG1141_CH15180	Hypothetical protein	1452549	1452752	+
RG1141_CH15190	Response regulator in two-component regulatory system with CusS, regulation of copper resistance	1453227	1453868	+
RG1141_CH15200	Two component sensor kinase	1453865	1455313	+
RG1141_CH15210	Hypothetical protein	1455431	1455823	+
RG1141_CH15220	Outer membrane protein 22	1456199	1456828	-
RG1141_CH15230	Phasin family protein	1457327	1457677	+
RG1141_CH15240	ATP-dependent Clp protease adapter protein ClpS	1457934	1458287	+
RG1141_CH15250	ATP-dependent Clp protease ATP-binding subunit ClpA	1458298	1460829	+
RG1141_CH15260	AzlC family protein	1460919	1461668	+
RG1141_CH15270	Branched-chain amino acid transport	1461665	1462003	+
RG1141_CH15280	Histidine triad (HIT) protein	1462007	1462438	-
RG1141_CH15290	Protein of hypothetical function DUF482	1462483	1463679	-
RG1141_CH15300	Glycerophosphodiester phosphodiesterase	1463688	1464425	-
RG1141_CH15310	Endoribonuclease L-PSP	1464422	1464892	-
RG1141_CH15320	Hypothetical protein	1465003	1465848	+
RG1141_CH15330	30S ribosomal protein S2	1466063	1466836	+
RG1141_CH15340	Translation elongation factor Ts	1467072	1467998	+
RG1141_CH15350	UMP kinase	1468113	1468835	+
RG1141_CH15360	Ribosome-releasing factor	1468881	1469438	+
RG1141_CH15370	Isoprenyl transferase	1469492	1470235	+
RG1141_CH15380	Phosphatidate cytidylyltransferase	1470235	1471068	+
RG1141_CH15390	Membrane metalloproteinase	1471108	1472229	+
RG1141_CH15400	Outer membrane protein assembly factor BamA	1472427	1474790	+
RG1141_CH15410	UDP-3-O-[3-hydroxymyristoyl] glucosamine N-acyltransferase LpxD	1474842	1475909	+
RG1141_CH15420	Beta-hydroxyacyl-(acyl-carrier-protein) dehydratase FabZ	1475902	1476369	+
RG1141_CH15430	Acyl-(Acyl-carrier-protein)--UDP-N-acety lglucosamine O-acyltransferase LpxA	1476366	1477181	+
RG1141_CH15440	UDP-2,3-diacylglucosamine pyrophosphatase LpxI	1477188	1478069	+
RG1141_CH15450	Lipid-A-disaccharide synthase LpxB	1478069	1479247	+
RG1141_CH15460	Citrate (Si)-synthase	1479277	1480566	-
RG1141_CH15470	DNA translocation competence protein ComA/ComEC/Rec2	1480855	1483362	+
RG1141_CH15480	LexA repressor	1483343	1484062	-
RG1141_CH15490	Hypothetical protein	1484263	1485132	+
RG1141_CH15500	3-deoxy-D-manno-octulosonic acid 8-phosphate synthase	1485136	1485984	+
RG1141_CH15510	Enolase Eno	1486095	1487369	+
RG1141_CH15520	Septum formation initiator	1487533	1487850	+
RG1141_CH15530	Dehydrogenase E1 component	1488045	1489115	+
RG1141_CH15540	Pyruvate dehydrogenase E1 component subunit BetA	1489134	1490528	+
RG1141_CH15550	Pyruvate dehydrogenase complex dihydrolipoamide acetyltransferase	1490544	1491884	+
RG1141_CH15560	Arylesterase	1491948	1492586	+
RG1141_CH15570	Dihydrolipoyl dehydrogenase	1492648	1494093	+
RG1141_CH15580	Hypothetical protein	1494168	1494413	+
RG1141_CH15590	Lipoyl synthase	1494451	1495425	+
RG1141_CH15600	Hypothetical protein	1495448	1495633	-
RG1141_CH15610	Hypothetical protein	1495936	1496196	+
RG1141_CH15620	Putative DNA topology modulation kinase FlaR-like protein	1496199	1496525	+
RG1141_CH15630	Oligoketide cyclase/lipid transport protein	1496535	1497002	+
RG1141_CH15640	CinA domain protein	1496993	1497496	-
RG1141_CH15650	Bifunctional enzyme IspD/IspF	1497493	1498713	-
RG1141_CH15660	TRNA-dihydrouridine synthase	1498872	1499891	+
RG1141_CH15670	Nitrogen regulation protein NtrB	1499888	1501036	+
RG1141_CH15680	Nitrogen metabolism transcriptional regulator, NtrC, Fis Family	1501033	1502484	+
RG1141_CH15690	Hypothetical protein	1502578	1502670	+
RG1141_CH15700	Nitrogen regulation protein NtrY	1502707	1504980	+
RG1141_CH15710	Nitrogen assimilation regulatory protein NtrX	1504970	1506334	+
RG1141_CH15720	Potassium uptake protein TrkA	1506355	1507731	+
RG1141_CH15730	D-alanine aminotransferase (D-aspartate aminotransferase) protein	1507763	1508626	+
RG1141_CH15740	Protein hfq	1508733	1508975	+
RG1141_CH15750	GTPase HflX	1509019	1510392	+
RG1141_CH15760	Acyltransferase 3	1510528	1511547	+
RG1141_CH15770	Isoprenylcysteine carboxyl methyltransferase	1511572	1512261	-
RG1141_CH15780	MazG family protein	1512336	1513169	-
RG1141_CH15790	Deoxycytidylate deaminase family protein	1513194	1513772	-
RG1141_CH15800	Siroheme synthase	1514008	1515462	+
RG1141_CH15810	Sulfite/nitrite reductase	1515459	1515773	+
RG1141_CH15820	Nitrite/sulfite reductase hemoprotein beta-component ferrodoxin domain protein	1515781	1517454	+
RG1141_CH15830	Uncharacterized conserved protein UCP030820	1517455	1517964	+
RG1141_CH15840	Ferredoxin--NADP(+) reductase	1518049	1518939	+
RG1141_CH15850	Hypothetical protein	1519090	1519629	-
RG1141_CH15860	Hypothetical protein	1520539	1520979	-
RG1141_CH15870	Hypothetical protein	1521206	1521976	+
RG1141_CH15880	Hypothetical protein	1521969	1524191	+
RG1141_CH15890	UvrABC system protein B	1524223	1527234	-
RG1141_CH15900	Putative signaling membrane protein containing multidomains (Diguanylate cyclase (GGDEF)/phosphodiesterase (EAL))	1527327	1529321	-
RG1141_CH15910	Hypothetical protein	1529651	1531123	+
RG1141_CH15920	Twin-arginine translocation pathway signal sequence domain protein	1531127	1532305	+
RG1141_CH15930	Mll4938 protein	1532321	1532908	-
RG1141_CH15940	Acyl-CoA hydrolase	1532923	1533312	-
RG1141_CH15950	Chemoreceptor methyl-accepting chemotaxis transmembrane protein	1533522	1535360	+
RG1141_CH15960	NAD(P)H dehydrogenase (Quinone)	1535502	1536080	+
RG1141_CH15970	Extensin family protein	1536202	1537671	+
RG1141_CH15980	Hypothetical protein	1537681	1538004	+
RG1141_CH15990	ABC superfamily ATP binding cassette transporter, ABC protein	1538659	1539585	+
RG1141_CH16000	ABC-2 type transporter	1539582	1540343	+
RG1141_CH16010	Ribonucleoside transporter	1540368	1541591	-
RG1141_CH16020	Transcriptional regulator, AraC family	1541692	1542669	+
RG1141_CH16030	Clan AA aspartic protease, TIGR02281 family	1542672	1543376	-
RG1141_CH16040	Putative Fe-S protein	1543373	1543594	-
RG1141_CH16050	Adenosylcobinamide-GDP ribazoletransferase	1543614	1544486	-
RG1141_CH16060	Nicotinate-nucleotide--dimethylbenzimidazole phosphoribosyltransferase	1544501	1545520	+
RG1141_CH16070	Hypothetical protein	1545528	1545920	+
RG1141_CH16080	Plasmid stabilization system	1545917	1546192	-
RG1141_CH16090	Hypothetical protein	1546189	1546434	-
RG1141_CH16100	Histidine kinase	1546468	1548087	-
RG1141_CH16110	Nuclease (SNase domain protein)	1548124	1548690	+
RG1141_CH16120	Uracil-DNA glycosylase	1548660	1549352	+
RG1141_CH16130	Transcriptional regulator, AsnC family	1549401	1549889	+
RG1141_CH16140	Possible cyclase	1549992	1550408	+
RG1141_CH16150	Transcriptional regulator, AraC family	1550425	1551177	+
RG1141_CH16160	Putative DNA alkylation repair enzyme	1551174	1551863	-
RG1141_CH16170	6-phosphogluconate dehydrogenase (NAD)	1551871	1552743	-
RG1141_CH16180	Acetyltransferase, GNAT family	1552849	1553385	-
RG1141_CH16190	Membrane protein-like protein	1553403	1553813	-
RG1141_CH16200	DinB family protein	1553816	1554370	-
RG1141_CH16210	Putative methyltransferase (Contains TPR repeat)	1554530	1555351	-
RG1141_CH16220	Uncharacterized conserved protein UCP01500	1555488	1556210	+
RG1141_CH16230	Usg family protein	1556229	1556492	-
RG1141_CH16240	Amino ABC transporter, permease , 3-TM region, His/Glu/Gln/Arg/opine family domain protein	1556644	1557474	-
RG1141_CH16250	ABC transporter	1557471	1558253	-
RG1141_CH16260	Extracellular solute-binding protein family 3	1558374	1559153	-
RG1141_CH16270	Hypothetical protein	1559529	1559630	-
RG1141_CH16280	Hypothetical protein	1559630	1560286	-
RG1141_CH16290	OmpA/MotB domain protein	1560555	1561898	+
RG1141_CH16300	Hypothetical protein	1562007	1562237	+
RG1141_CH16310	Hypothetical protein	1562227	1562685	+
RG1141_CH16320	Molybdopterin-guanine dinucleotide biosynthesis protein B	1562682	1563194	-
RG1141_CH16330	GTP:molybdopterin guanylyltransferase	1563191	1563829	-
RG1141_CH16340	Bcr/CflA subfamily drug resistance transporter	1563829	1565055	-
RG1141_CH16350	Possible transporter, RhaT family, DMT superfamily	1565106	1566011	-
RG1141_CH16360	Probable chemoreceptor Y4FA	1566289	1568850	+
RG1141_CH16370	HTH-type transcriptional regulator AlsR	1568862	1569740	-
RG1141_CH16380	Gll2985 protein	1569870	1571216	+
RG1141_CH16390	Molybdenum cofactor biosynthesis protein A	1571262	1572431	-
RG1141_CH16400	1-(5-phosphoribosyl)-5-[(5-phosphoribos ylamino)methylideneamino]imidazole-4-carboxamide isomerase	1572473	1572847	+
RG1141_CH16410	Transcriptional regulator	1572848	1573327	-
RG1141_CH16420	Hydrolase, alpha/beta domain protein	1573375	1574316	+
RG1141_CH16430	Pyridoxamine 5'-phosphate oxidase family protein	1574387	1574995	+
RG1141_CH16440	Hypothetical protein	1575118	1575507	+
RG1141_CH16450	Hypothetical protein	1575536	1576297	+
RG1141_CH16460	Putative diguanylate cyclase (GGDEF)domain	1576305	1577375	-
RG1141_CH16470	Fumarate hydratase class II	1577669	1579060	-
RG1141_CH16480	Peptidoglycan-binding domain 1 protein	1579443	1581380	+
RG1141_CH16490	Phosphoglycolate phosphatase	1581437	1582138	-
RG1141_CH16500	Ribose-5-phosphate isomerase A	1582327	1583022	+
RG1141_CH16510	Hypothetical protein	1583041	1583733	+
RG1141_CH16520	Glutathione-disulfide reductase	1583851	1585239	+
RG1141_CH16530	Putative membrane protein (DUF2134)	1585265	1586602	-
RG1141_CH16540	3-deoxy-7-phosphoheptulonate synthase (Phospho-2-dehydro-3-deoxyheptonate aldolase) (DAHP synthetase class II)	1586863	1588236	+
RG1141_CH16550	Glutathione-dependent formaldehyde-activating GFA	1588397	1588807	+
RG1141_CH16560	NAD+ synthetase	1588868	1590541	+
RG1141_CH16570	Periplasmic component of the Tol biopolymer transport system	1590551	1591387	+
RG1141_CH16580	Cob(II)yrinic acid a,c-diamide reductase	1591701	1592387	+
RG1141_CH16590	Hypothetical protein	1592388	1593089	-
RG1141_CH16600	Malate dehydrogenase (oxaloacetate-decarboxylating)	1593224	1595551	-
RG1141_CH16610	Putative glycerol-3-phosphate ABC transporter, glycerol-3-phosphate-binding protein	1595718	1596977	-
RG1141_CH16620	UspA	1597093	1598028	+
RG1141_CH16630	Glycerol-3-phosphate ABC transporter, permease protein	1598015	1598842	+
RG1141_CH16640	Glycerophosphodiester phosphodiesterase family protein	1598851	1599618	+
RG1141_CH16650	Ser/Thr protein phosphatase family protein, UDP-2,3-diacylglucosamine hydrolase-like protein	1599698	1600513	+
RG1141_CH16660	Putative 3-phenylpropionic acid transporter	1600580	1601809	+
RG1141_CH16670	Mandelate racemase/muconate lactonizing protein	1601779	1602762	-
RG1141_CH16680	Sulfate transporter/antisigma-factor	1602917	1604026	+
RG1141_CH16690	ABC-type transport system involved in resistance to organic solvents, ATPase component	1604026	1604871	+
RG1141_CH16700	Mammalian cell entry domain protein	1604880	1606250	+
RG1141_CH16710	ABC-type uncharacterized transport system, auxiliary component	1606288	1606902	+
RG1141_CH16720	Apolipoprotein A1/A4/E	1607350	1613652	-
RG1141_CH16730	HPt domain-containing protein	1614126	1614500	+
RG1141_CH16740	2Fe-2S ferredoxin (FdII)	1614634	1614954	+
RG1141_CH16750	Putative secreted Zn-dependent protease	1615364	1615984	-
RG1141_CH16760	Dihydropteroate synthase	1616166	1616966	+
RG1141_CH16770	Dihydroneopterin aldolase	1616966	1617331	+
RG1141_CH16780	2-amino-4-hydroxy-6-hydroxymethyldihydro pteridine diphosphokinase	1617315	1617842	+
RG1141_CH16790	Hypothetical protein	1617860	1618414	-
RG1141_CH16800	UPF0283 membrane protein	1618517	1619596	-
RG1141_CH16810	Amino acid regulated cytosolic protein	1619593	1621062	-
RG1141_CH16820	Putative phosphohistidine phosphatase, SixA	1621140	1621649	-
RG1141_CH16830	RNA polymerase-binding protein DksA	1621920	1622339	+
RG1141_CH16840	Hypothetical protein	1622420	1623523	-
RG1141_CH16850	Cell cycle control histidine kinase CckA	1623775	1626387	+
RG1141_CH16860	Recombinase RecA protein	1626634	1627722	+
RG1141_CH16870	Alanine--tRNA ligase	1627908	1630568	+
RG1141_CH16880	TRNA 2-thiocytidine biosynthesis protein TtcA	1630622	1631488	+
RG1141_CH16890	Inositol monophosphatase	1631540	1632361	+
RG1141_CH16900	Kanamycin kinase	1632398	1633180	+
RG1141_CH16910	Drug resistance transporter, Bcr/CflA family	1633246	1634493	-
RG1141_CH16920	Glutaredoxin	1634585	1634920	-
RG1141_CH16930	BolA family protein	1635078	1635314	-
RG1141_CH16940	Hypothetical protein	1635422	1636105	-
RG1141_CH16950	Phosphoribosylformylglycinamidine synthase II	1636257	1638464	-
RG1141_CH16960	Lipid A 3-O-deacylase (PagL)	1638625	1639179	-
RG1141_CH16970	Hypothetical protein	1639401	1639799	-
RG1141_CH16980	Phosphoribosylformylglycinamidine synthase 1	1639857	1640537	-
RG1141_CH16990	Hypothetical protein	1640534	1640791	-
RG1141_CH17000	Phosphoribosylformylglycinamidine synthase, purS protein	1640809	1641036	-
RG1141_CH17010	Phosphoribosylaminoimidazolesuccinocarboxamide synthase	1641066	1641965	-
RG1141_CH17020	Hypothetical protein	1642551	1642865	+
RG1141_CH17030	Diguanylate cyclase/phosphodiesterase with PAS/PAC sensor(S)	1642941	1645532	-
RG1141_CH17040	Putative esterase of the alpha/beta hydrolase fold protein	1645657	1646211	-
RG1141_CH17050	Adenylosuccinate lyase	1646243	1647550	-
RG1141_CH17060	Putative secreted protein (DUF2259)	1647637	1648374	-
RG1141_CH17070	Ribulose-phosphate 3-epimerase	1648371	1649060	-
RG1141_CH17080	Extracellular ligand-binding receptor	1649121	1650194	-
RG1141_CH17090	FMN reductase (NADH) RutF	1650369	1650869	+
RG1141_CH17100	Carbon monoxide dehydrogenase, coxD accessory protein	1650894	1651823	+
RG1141_CH17110	VWA containing CoxE-like protein	1651829	1653118	+
RG1141_CH17120	Predicted sulfurylase small subunit, molybdopterin cytosine dinucleotide biosynthesis	1653115	1653441	+
RG1141_CH17130	Predicted sulfurylase large subunit, molybdopterin cytosine dinucleotide biosynthesis	1653441	1654136	+
RG1141_CH17140	Molybdenum cofactor cytidylyltransferase / molybdopterin molybdochelatase	1654114	1655775	+
RG1141_CH17150	Putative regulator protein of competence-specific genes	1655780	1656106	+
RG1141_CH17160	ADP-ribose pyrophosphatase	1656288	1656701	-
RG1141_CH17170	ATP-dependent RNA helicase	1656709	1658262	-
RG1141_CH17180	Metalloendopeptidase-like membrane protein	1658471	1659784	-
RG1141_CH17190	Hypothetical protein	1659877	1660704	-
RG1141_CH17200	Bacterioferritin comigratory protein	1660720	1661187	-
RG1141_CH17210	RNA-binding region RNP-1 protein	1661411	1664716	+
RG1141_CH17220	Tyrosine--tRNA ligase	1664767	1666020	-
RG1141_CH17230	GGDEF domain-containing protein	1666291	1667478	+
RG1141_CH17240	Putative hydrolase of the alpha/beta superfamily	1667526	1668203	-
RG1141_CH17250	Nitrogenase cofactor synthesis protein NifS	1668445	1669611	+
RG1141_CH17260	FeS assembly protein SufB	1669760	1671229	+
RG1141_CH17270	FeS assembly ATPase SufC	1671293	1672048	+
RG1141_CH17280	FeS assembly protein SufD	1672074	1673348	+
RG1141_CH17290	Cysteine desulfurase	1673362	1674603	+
RG1141_CH17300	FeS assembly SUF system protein	1674615	1674995	+
RG1141_CH17310	FeS assembly scaffold SufA	1675073	1675462	+
RG1141_CH17320	Transcriptional regulator, GntR family	1675468	1676091	-
RG1141_CH17330	ABC-type antimicrobial peptide transport system, permease component	1676212	1677417	-
RG1141_CH17340	Putative macrolide efflux ABC transporter, ATP-binding protein	1677407	1678123	-
RG1141_CH17350	Efflux transporter, RND family, MFP subunit	1678135	1679421	-
RG1141_CH17360	Hypothetical protein	1679673	1680014	+
RG1141_CH17370	Hypothetical protein	1680117	1680377	+
RG1141_CH17380	Hypothetical protein	1680458	1680637	-
RG1141_CH17390	NAD(P)H-dependent FMN reductase C4B3.06c	1680731	1681309	-
RG1141_CH17400	Hypothetical protein	1681430	1681555	-
RG1141_CH17410	Peptidase Do	1681691	1683232	-
RG1141_CH17420	tRNA-Lys	1684158	1684233	-
RG1141_CH17430	Cytochrome c biogenesis protein transmembrane region	1684439	1685197	+
RG1141_CH17440	Auxin Efflux Carrier	1685245	1686207	+
RG1141_CH17450	Ubiquinone biosynthesis hydroxylase	1686184	1687386	-
RG1141_CH17460	Phosphatidylcholine synthase	1687573	1688301	+
RG1141_CH17470	ATPase component of uncharacterized ABC-type transporter	1688469	1690043	+
RG1141_CH17480	Inner-membrane translocator	1690033	1691124	+
RG1141_CH17490	Putative ABC-type transport system, permease component	1691124	1692050	+
RG1141_CH17500	Bmp family protein	1692098	1693171	+
RG1141_CH17510	Bifunctional protein GlmU	1693382	1694743	+
RG1141_CH17520	Glutamine--fructose-6-phosphate transaminase (isomerizing)	1694864	1696690	+
RG1141_CH17530	Hypothetical protein	1696783	1697466	+
RG1141_CH17540	Hypothetical protein	1697602	1699086	+
RG1141_CH17550	ATP-dependent DNA helicase RecG	1699183	1701288	-
RG1141_CH17560	Hypothetical protein	1701379	1701708	+
RG1141_CH17570	Transcription-repair coupling factor (TRCF) protein	1701705	1705226	+
RG1141_CH17580	Drug/metabolite (DMT) transporter integral membrane protein	1705227	1706165	-
RG1141_CH17590	Polyketide biosynthesis associated protein	1706180	1706851	-
RG1141_CH17600	ABC-type oligopeptide transport system, periplasmic component	1706889	1708703	-
RG1141_CH17610	Invasion associated locus B family protein	1708980	1709627	+
RG1141_CH17620	Hemimethylated DNA binding protein	1709745	1710074	-
RG1141_CH17630	Glutamate--ammonia ligase	1710347	1711756	-
RG1141_CH17640	Nitrogen regulatory protein P-II	1711826	1712164	-
RG1141_CH17650	Carbohydrate kinase, YjeF related protein	1712508	1713989	+
RG1141_CH17660	DUF72 protein	1713986	1714798	-
RG1141_CH17670	UvrABC system protein A	1714823	1717744	-
RG1141_CH17680	Single-stranded DNA-binding protein	1717992	1718540	+
RG1141_CH17690	HPP family protein	1718590	1719741	-
RG1141_CH17700	Multiple antibiotic resistance (MarC)-related protein	1719845	1720474	-
RG1141_CH17710	DNA gyrase, A subunit	1720702	1723518	+
RG1141_CH17720	Hypothetical protein	1723638	1723781	-
RG1141_CH17730	Hypothetical protein	1723811	1723990	-
RG1141_CH17740	Pantetheine-phosphate adenylyltransferase	1724402	1724896	+
RG1141_CH17750	Peptidyl-prolyl cis-trans isomerase	1724924	1725496	+
RG1141_CH17760	Peptidylprolyl isomerase	1725575	1726084	+
RG1141_CH17770	S-adenosylmethionine:tRNA ribosyltransferase-isomerase	1726148	1727233	+
RG1141_CH17780	TRNA-guanine transglycosylase	1727230	1728360	+
RG1141_CH17790	Hypothetical protein	1728370	1728795	-
RG1141_CH17800	Membrane protein MosC	1729079	1730233	+
RG1141_CH17810	DnaJ family molecular chaperone	1730396	1730980	+
RG1141_CH17820	Acetyltransferase	1731055	1731534	+
RG1141_CH17830	tRNA-Ser	1731588	1731677	+
RG1141_CH17840	Transcriptional regulator, Crp/Fnr family	1732626	1733345	-
RG1141_CH17850	Hypothetical protein	1733491	1733739	+
RG1141_CH17860	Rare lipoprotein A	1733996	1735051	+
RG1141_CH17870	Serine-type D-Ala-D-Ala carboxypeptidase	1735119	1736285	+
RG1141_CH17880	DTMP kinase	1736353	1737033	+
RG1141_CH17890	DNA polymerase III, delta' subunit	1737030	1738058	+
RG1141_CH17900	Methionine--tRNA ligase	1738165	1739718	+
RG1141_CH17910	Hydrolase, TatD family	1739729	1740511	+
RG1141_CH17920	Metal-dependent hydrolase, beta-lactamase superfamily I	1740515	1741336	+
RG1141_CH17930	TRm24 putative transposase	1741505	1742506	+
RG1141_CH17940	Riorf46 protein	1742691	1744118	+
RG1141_CH17950	Riorf47 protein	1744125	1744862	-
RG1141_CH17960	Hypothetical protein	1745253	1745411	+
RG1141_CH17970	Transmembrane signal peptide protein	1745675	1746022	+
RG1141_CH17980	DUF72 protein	1746089	1747018	+
RG1141_CH17990	Rotamase family protein	1747137	1749020	+
RG1141_CH18000	Anthranilate phosphoribosyltransferase	1749040	1750056	+
RG1141_CH18010	Indole-3-glycerol phosphate synthase	1750061	1750876	+
RG1141_CH18020	Molybdenum cofactor biosynthesis protein C	1750876	1751355	+
RG1141_CH18030	Molybdenum cofactor synthesis domain protein	1751359	1752573	+
RG1141_CH18040	Tiorf86 protein	1752634	1753065	-
RG1141_CH18050	Citrate synthase 2	1753158	1754321	-
RG1141_CH18060	Citrate synthase 2	1754380	1755471	+
RG1141_CH18070	Putative hexonate dehydrogenase	1755479	1756171	-
RG1141_CH18080	CTP synthase	1756385	1758037	-
RG1141_CH18090	Preprotein translocase, SecG subunit	1758150	1758620	-
RG1141_CH18100	Triose-phosphate isomerase	1758716	1759486	-
RG1141_CH18110	Phospholipase/carboxylesterase family protein	1759628	1760524	-
RG1141_CH18120	DNA topoisomerase IV subunit B	1760663	1762759	+
RG1141_CH18130	Putative bacteriophytochrome	1762802	1765351	-
RG1141_CH18140	PF01594 domain protein	1765603	1766823	+
RG1141_CH18150	Hypothetical protein	1766945	1767385	+
RG1141_CH18160	Hypothetical protein	1767394	1768521	-
RG1141_CH18170	Citrate lyase beta subunit	1768620	1769288	+
RG1141_CH18180	Nitrilotriacetate monooxygenase component B	1769278	1769898	-
RG1141_CH18190	Nitroreductase	1769907	1770500	-
RG1141_CH18200	Hypothetical protein	1770593	1771579	+
RG1141_CH18210	Threonine--tRNA ligase	1771700	1773712	-
RG1141_CH18220	PF08002 family protein	1773839	1774363	-
RG1141_CH18230	Nitrogen-fixing NifU domain protein	1774999	1775442	-
RG1141_CH18240	GTP cyclohydrolase 1	1775729	1776343	+
RG1141_CH18250	Phosphoribosyl-AMP cyclohydrolase	1776372	1776833	+
RG1141_CH18260	Phospholipase, patatin family	1776942	1777901	+
RG1141_CH18270	Putative signal-transduction protein containing cAMP-binding and CBS domains	1777966	1778400	-
RG1141_CH18280	Rhomboid family protein	1778529	1779287	-
RG1141_CH18290	Hypothetical protein	1779510	1780076	+
RG1141_CH18300	Type IV pilus assembly PilZ	1780285	1780800	+
RG1141_CH18310	Transglutaminase cysteine peptidase BTLCP	1781343	1781954	+
RG1141_CH18320	Putative transmembrane anchored protein	1782201	1782935	+
RG1141_CH18330	D-alanyl-D-alanine carboxypeptidase	1783093	1784658	+
RG1141_CH18340	Hypothetical protein	1784746	1785015	+
RG1141_CH18350	Uncharacterized conserved protein UCP032025	1785032	1785469	-
RG1141_CH18360	L-serine dehydratase 1	1785541	1786941	-
RG1141_CH18370	Hypothetical protein	1787110	1787211	-
RG1141_CH18380	Hypothetical protein	1787458	1788156	+
RG1141_CH18390	Protein containing DUF1624	1788180	1789166	+
RG1141_CH18400	Leucine/isovalerate utilization transcriptional regulator LiuR	1789182	1789574	-
RG1141_CH18410	Magnesium transporter	1789632	1791050	-
RG1141_CH18420	Peptide deformylase 1	1791255	1791746	+
RG1141_CH18430	Putative periplasmic or secreted lipoprotein	1791814	1792071	+
RG1141_CH18440	Putative periplasmic or secreted lipoprotein	1792145	1792636	+
RG1141_CH18450	Membrane-anchored protein (Osmotically inducible protein)	1792651	1793073	-
RG1141_CH18460	tRNA-Leu	1793258	1793342	-
RG1141_CH18470	Lipoyl/octanoyl transferase	1793518	1794246	+
RG1141_CH18480	Possible transporter, RarD family, DMT superfamily	1794309	1795229	+
RG1141_CH18490	Mll0880 protein	1795330	1796040	+
RG1141_CH18500	Mll1338 protein	1796178	1797446	+
RG1141_CH18510	Thiosulfate sulfurtransferase	1797524	1798138	+
RG1141_CH18520	S-(hydroxymethyl)glutathione dehydrogenase	1798244	1799371	+
RG1141_CH18530	UPF0339 protein Atu5359	1799458	1799646	+
RG1141_CH18540	UPF0178 protein	1799737	1800183	+
RG1141_CH18550	PF07077 family protein	1800201	1800863	+
RG1141_CH18560	S-formylglutathione hydrolase	1800881	1801714	+
RG1141_CH18570	Hypothetical protein	1801756	1802037	+
RG1141_CH18580	Hypothetical protein	1802012	1802278	+
RG1141_CH18590	Hypothetical protein	1802282	1802770	-
RG1141_CH18600	ATP12 ATPase	1802828	1803619	-
RG1141_CH18610	Hydrolase	1803632	1804285	-
RG1141_CH18620	Pseudouridylate synthase	1804282	1805274	-
RG1141_CH18630	CrcB-like protein	1805323	1805736	-
RG1141_CH18640	Hypothetical protein	1805825	1806103	+
RG1141_CH18650	Putative signal protein with EAL domain	1806135	1807730	-
RG1141_CH18660	Transcriptional regulator, AsnC family	1807864	1808391	-
RG1141_CH18670	Hypothetical protein	1808529	1808945	+
RG1141_CH18680	Secreted protein containing DUF461	1808985	1809473	-
RG1141_CH18690	Hypothetical protein	1809541	1809918	-
RG1141_CH18700	Hypothetical protein	1810087	1810248	+
RG1141_CH18710	Aminomethyltransferase	1810348	1811484	+
RG1141_CH18720	Glycine cleavage system H protein	1811501	1811863	+
RG1141_CH18730	Glycine dehydrogenase [decarboxylating]	1811860	1814727	+
RG1141_CH18740	Hypothetical protein	1814951	1815295	-
RG1141_CH18750	Flagellar basal body rod protein	1815527	1815847	+
RG1141_CH18760	Hypothetical protein	1815922	1816506	-
RG1141_CH18770	Hypothetical protein	1816506	1816862	-
RG1141_CH18780	TRNA-dihydrouridine synthase	1817947	1819038	-
RG1141_CH18790	Hypothetical protein	1819123	1819437	+
RG1141_CH18800	Regulatory protein for glycine cleavage pathway	1819578	1820462	-
RG1141_CH18810	Peptide ABC transporter, periplasmic peptide-binding protein	1820589	1822196	+
RG1141_CH18820	Adenylosuccinate lyase	1822245	1823666	+
RG1141_CH18830	Putative binding-protein-dependent transport permease	1823666	1824649	+
RG1141_CH18840	ABC-type transporter, permease component: PepT family protein	1824646	1825857	+
RG1141_CH18850	Dipeptide transport ATP-binding (ABC superfamily)	1825869	1826837	+
RG1141_CH18860	Dipeptide transport ATP-binding (ABC superfamily)	1826841	1827833	+
RG1141_CH18870	Putative cytochrome c protein	1828092	1828865	-
RG1141_CH18880	Transposase of ISAli9, IS5 family subgroup IS427. ORFA	1829023	1829397	+
RG1141_CH18890	ISBm1, transposase orfB	1829373	1829780	+
RG1141_CH18900	Hypothetical protein	1829882	1830211	+
RG1141_CH18910	NmrA family protein	1830673	1831533	-
RG1141_CH18920	LysR-like protein	1831641	1832531	+
RG1141_CH18930	CBS domain protein	1832629	1833054	-
RG1141_CH18940	PEBP family protein	1833072	1833536	-
RG1141_CH18950	Hypothetical protein	1833562	1834002	-
RG1141_CH18960	Hypothetical protein	1834105	1835154	-
RG1141_CH18970	Putative outer membrane protein	1835306	1835833	-
RG1141_CH18980	Hypothetical protein	1836005	1836223	+
RG1141_CH18990	Diheme cytochrome c-type	1836220	1837215	+
RG1141_CH19000	Putative cytochrome c protein, class I	1837219	1837629	-
RG1141_CH19010	Cytochrome c oxidase caa3-type, assembly factor CtaG-related protein	1837607	1838512	-
RG1141_CH19020	Cytochrome c oxidase, subunit III	1838509	1839111	-
RG1141_CH19030	Cytochrome c oxidase, subunit I	1839108	1840997	-
RG1141_CH19040	Cytochrome c oxidase, subunit II	1841018	1842007	-
RG1141_CH19050	Cytochrome c, mono-and diheme variants family	1842004	1842609	-
RG1141_CH19060	Oxidoreductase alpha (Molybdopterin) subunit	1842634	1845036	-
RG1141_CH19070	Hypothetical protein	1845203	1845535	-
RG1141_CH19080	Hypothetical protein	1845709	1846011	-
RG1141_CH19090	Activator of Hsp90 ATPase 1 family protein	1846184	1846627	-
RG1141_CH19100	Transcriptional regulator, LysR family	1846795	1847685	-
RG1141_CH19110	Hypothetical transport protein YebQ	1847805	1849178	+
RG1141_CH19120	Putative Na+/phosphate transporter	1849435	1851114	+
RG1141_CH19130	MutT family NTP pyrophosphatase	1851111	1851428	-
RG1141_CH19140	Phosphate transport regulator related to PhoU	1851736	1852380	+
RG1141_CH19150	Phosphate transporter	1852380	1853384	+
RG1141_CH19160	Putative sensor histidine kinase with multiple PAS and a response regulator receiver domain (Modular protein)	1853401	1857183	-
RG1141_CH19170	Fumarylacetoacetate (FAA) hydrolase	1857592	1858278	+
RG1141_CH19180	Isoleucine patch superfamily enzyme, carbonic anhydrase/acetyltransferase	1858304	1858831	+
RG1141_CH19190	Zinc uptake transcriptional regulator protein, Fur family	1858828	1859268	-
RG1141_CH19200	High-affinity zinc uptake system membrane protein ZnuB	1859268	1860092	-
RG1141_CH19210	Zinc ABC transporter, ATP-binding protein ZnuC	1860085	1860993	-
RG1141_CH19220	High-affinity zinc uptake system protein ZnuA	1861089	1862090	+
RG1141_CH19230	Putative integral membrane protein	1862187	1862519	-
RG1141_CH19240	Xylan 1,4-beta-xylosidase	1862645	1864258	-
RG1141_CH19250	Aldo/keto reductase	1864440	1865483	-
RG1141_CH19260	Oxidoreductase domain protein	1865552	1866685	-
RG1141_CH19270	Xylose isomerase domain protein TIM barrel	1866709	1867470	-
RG1141_CH19280	Beta-mannosidase	1867495	1869927	-
RG1141_CH19290	ABC transporter, carbohydrate uptake transporter-1 (CUT1) family, ATP-binding protein	1870187	1871299	-
RG1141_CH19300	ABC-type sugar transport system, permease component	1871305	1872252	-
RG1141_CH19310	Permease component of ABC-type sugar transporter	1872245	1873147	-
RG1141_CH19320	Probable binding protein component of ABC sugar transporter	1873247	1874482	-
RG1141_CH19330	HTH-type transcriptional regulator AglR	1874897	1875949	+
RG1141_CH19340	Phosphogluconate dehydrogenase (decarboxylating)	1876002	1877435	-
RG1141_CH19350	XylDLEGF operon transcriptional activator 1	1877621	1878394	+
RG1141_CH19360	Polyketide cyclase / dehydrase and lipid transport	1878462	1878869	+
RG1141_CH19370	Glyoxalase/bleomycin resistance protein/dioxygen	1878879	1879235	+
RG1141_CH19380	PAS domain-containing protein	1879239	1879952	-
RG1141_CH19390	Putative lipid A biosynthesis lauroyl acyltransferase (MsbB-like)	1880122	1881051	-
RG1141_CH19400	Alcohol dehydrogenase zinc-binding domain protein	1881062	1882090	-
RG1141_CH19410	3-oxoacyl-[acyl-carrier-protein] synthase II	1882150	1883436	-
RG1141_CH19420	Beta-ketoacyl synthase	1883448	1884647	-
RG1141_CH19430	3-hydroxyacyl-[acyl-carrier-protein] dehydratase	1884687	1885160	-
RG1141_CH19440	Acyl carrier protein AcpXL	1885192	1885470	-
RG1141_CH19450	Inosine-uridine preferring nucleoside hydrolase	1885594	1886565	-
RG1141_CH19460	UPF0721 transmembrane protein ORF9	1886743	1887528	+
RG1141_CH19470	Adenosylcobinamide-phosphate guanylyltransferase	1887525	1888046	-
RG1141_CH19480	Glycine betaine/proline ABC transporter, periplasmic glycine betaine/proline-binding protein	1888738	1889733	+
RG1141_CH19490	Cobalamin-dependent methionine synthase I	1889852	1890865	+
RG1141_CH19500	Hypothetical protein	1890891	1891235	+
RG1141_CH19510	Von Willebrand factor type A (VWA) domain protein-containing protein	1891246	1893315	-
RG1141_CH19520	RNA polymerase sigma factor AlgU	1893318	1893845	-
RG1141_CH19530	Hypothetical protein	1893932	1894609	-
RG1141_CH19540	Trimethylamine methyltransferase	1894711	1896285	-
RG1141_CH19550	Putative dimethylamine corrinoid protein	1896550	1897251	+
RG1141_CH19560	Hypothetical protein	1897282	1897440	-
RG1141_CH19570	Hypothetical protein	1897455	1898096	+
RG1141_CH19580	Formyl transferase domain protein	1898155	1898928	+
RG1141_CH19590	Hypothetical protein	1899058	1899360	+
RG1141_CH19600	Methyltetrahydrofolate:corrinoid/iron-sulfur protein methyltransferase	1899412	1900374	+
RG1141_CH19610	Putative metal-binding protein	1900386	1902422	+
RG1141_CH19620	HTH-type transcriptional regulator PecT	1902425	1903321	-
RG1141_CH19630	Hypothetical protein	1903535	1903741	+
RG1141_CH19640	Transcriptional regulator GbdR	1903967	1904995	+
RG1141_CH19650	Mll1446 protein	1905014	1905622	-
RG1141_CH19660	Response regulator/GGDEF domain protein	1905641	1906489	-
RG1141_CH19670	Dimethylglycine dehydrogenase	1906647	1909160	-
RG1141_CH19680	Mechanosensitive (MS) ion channel	1909315	1911792	-
RG1141_CH19690	Hypothetical protein	1911956	1912210	+
RG1141_CH19700	PF06041 family protein	1912222	1912779	-
RG1141_CH19710	UPF0303 protein	1912791	1913282	-
RG1141_CH19720	FMN reductase, MsuE subfamily	1913344	1913895	-
RG1141_CH19730	Flavin-containing monooxygenase FMO:Pyridine nucleotide-disulphide oxidoreductase, class I	1914013	1915398	-
RG1141_CH19740	Hypothetical protein	1915549	1915848	-
RG1141_CH19750	Response regulator	1915936	1916301	-
RG1141_CH19760	Integral membrane protein, YjbE family	1916643	1917266	+
RG1141_CH19770	Putative mannose-6-phosphate isomerase	1917644	1918069	+
RG1141_CH19780	Hypothetical protein	1918242	1918649	+
RG1141_CH19790	Protein-export membrane protein SecD	1918737	1921256	+
RG1141_CH19800	Membrane protein-like protein	1921330	1921767	+
RG1141_CH19810	HTH-type transcriptional regulator TcmR	1921768	1922394	-
RG1141_CH19820	Phospholipid N-methyltransferase	1922410	1923072	-
RG1141_CH19830	Amino acid transporter	1923384	1924745	+
RG1141_CH19840	Haloacid dehalogenase superfamily protein, subfamily IA, variant 3 with third motif having DD or ED	1924749	1925429	-
RG1141_CH19850	Putative short-chain dehydrogenase/reductase, FabG-like protein	1925800	1926570	+
RG1141_CH19860	Multidrug efflux pump BpeF	1926721	1929900	-
RG1141_CH19870	Multidrug efflux pump BpeE	1930031	1931212	-
RG1141_CH19880	Alpha/beta hydrolase fold-3 domain protein	1931274	1932068	-
RG1141_CH19890	LysR protein	1932226	1933161	+
RG1141_CH19900	Major facilitator superfamily protein 32	1933394	1934599	+
RG1141_CH19910	Acetamidase/formamidase family protein	1934718	1935659	+
RG1141_CH19920	BA14K family protein	1935668	1936441	-
RG1141_CH19930	Hypothetical protein	1936684	1937580	+
RG1141_CH19940	Hypothetical protein	1937636	1938214	+
RG1141_CH19950	tRNA-Lys	1938645	1938720	-
RG1141_CH19960	Phenazine biosynthesis protein PhzF family	1938952	1939872	-
RG1141_CH19970	Putative NTP pyrophosphohydrolase protein, MuT/nudix family	1939937	1940671	-
RG1141_CH19980	Putative extracellular nuclease	1940668	1941777	-
[truncated: 4,215 more rows]
